# Supplementary material for: 1,1′-Binaphthyl-2,2′-diyl benzyl­phos­phoramidate
Source: Acta Crystallogr Sect E Struct Rep Online. 2011 Nov 16;67(Pt 12):o3310. doi: 10.1107/S1600536811046861 (PMC3238962; doi:10.1107/S1600536811046861)
Supplement: Supplementary file 1 [file e-67-o3310-sup1.cif]

##############################################################################
#                                                                            #
# This CIF contains the data in a paper accepted for publication in          #
# Acta Crystallographica Section E. It conforms to the requirements of       #
# Notes for Authors for Acta Crystallographica Section E, and has been       #
# peer reviewed under the auspices of the IUCr Commission on Journals.       #
#                                                                            #
# Full details of the Crystallographic Information File format               #
# are given in the paper "The Crystallographic Information File (CIF):       #
# a New Standard Archive File for Crystallography" by S. R. Hall, F. H.      #
# Allen and I. D. Brown [Acta Cryst. (1991), A47, 655-685].                  #
#                                                                            #
# The current version of the core CIF dictionary is obtainable from          #
# ftp://ftp.iucr.org/pub/cif_core.dic.                                       #
#                                                                            #
# Software is freely available for graphical display of the structure(s)     #
# in this CIF. For information consult the CIF software page                 #
# http://www.iucr.org/resources/cif/software.                                #
#                                                                            #
# This file may be used for bona fide research purposes within the           #
# scientific community so long as proper attribution is given to the journal # 
# article from which it was obtained.                                        #
#                                                                            #
##############################################################################
data_global
_audit_creation_method     'SHELXL-97'
_journal_data_validation_number     ?
_journal_date_recd_electronic     2011-10-28
_journal_date_accepted     2011-11-07
_journal_name_full     'Acta Crystallographica, Section E'
_journal_year     2011
_journal_volume     67
_journal_issue     12
_journal_page_first     o3310
_journal_page_last     o3310
_journal_paper_category     QO
_journal_coeditor_code     HB6484
_publ_contact_author_name     'Debashis Chakraborty'
_publ_contact_author_address
;
      Department of Chemistry
      IIT Madras, Chennai
      TamilNadu
      India
;
_publ_contact_author_email     dchakraborty@iitm.ac.in
_publ_contact_author_fax     '  '
_publ_contact_author_phone     '+91-44-22574223'
_publ_section_title
;
1,1'-Binaphthyl-2,2'-diyl benzylphosphoramidate
;
loop_
    _publ_author_name
    _publ_author_address
    'Ravikumar R Gowda'
;      Department of Chemistry
      IIT Madras, Chennai
      TamilNadu
      India
;
    'Venkatachalam Ramkumar'
;     Department of Chemistry
      IIT Madras, Chennai
      TamilNadu
      India
;
    'Debashis Chakraborty'
;     Department of Chemistry
      IIT Madras, Chennai
      TamilNadu
      India
;
data_I
_audit_creation_method     SHELXL-97
_chemical_name_systematic
;
1,1'-Binaphthyl-2,2'-diyl benzylphosphoramidate
;
_chemical_name_common
;
13-benzylamino-12,14-dioxa-13\l^5^-
phosphapentacyclo[13.8.0.0^2,11^.0^3,8^.0^18,23^]tricosa-
1(15),2(11),3,5,7,9,16,18,20,22-decaen-13-one
;
_chemical_formula_moiety     'C27 H20 N O3 P'
_chemical_formula_sum     'C27 H20 N O3 P'
_chemical_formula_iupac     'C27 H20 N O3 P'
_chemical_formula_weight     437.41
_chemical_melting_point     ?
_symmetry_cell_setting     monoclinic
_symmetry_space_group_name_H-M     'P 21/c'
_symmetry_space_group_name_Hall     '-P 2ybc'
loop_
    _symmetry_equiv_pos_as_xyz
    'x, y, z'
    '-x, y+1/2, -z+1/2'
    '-x, -y, -z'
    'x, -y-1/2, z-1/2'
_cell_length_a     13.7998(4)
_cell_length_b     11.0667(3)
_cell_length_c     14.7487(5)
_cell_angle_alpha     90.00
_cell_angle_beta     112.6740(10)
_cell_angle_gamma     90.00
_cell_volume     2078.31(11)
_cell_formula_units_Z     4
_cell_measurement_reflns_used     9423
_cell_measurement_theta_min     2.37
_cell_measurement_theta_max     28.08
_cell_measurement_temperature     298(2)
_exptl_crystal_description     Block
_exptl_crystal_colour     colourless
_exptl_crystal_size_max     0.35
_exptl_crystal_size_mid     0.27
_exptl_crystal_size_min     0.22
_exptl_crystal_density_diffrn     1.398
_exptl_crystal_density_meas     ?
_exptl_crystal_density_method     'not measured'
_exptl_crystal_F_000     912
_exptl_absorpt_coefficient_mu     0.164
_exptl_absorpt_correction_type     multi-scan
_exptl_absorpt_process_details     '(SADABS; Bruker, 2004)'
_exptl_absorpt_correction_T_min     0.9450
_exptl_absorpt_correction_T_max     0.9649
_exptl_special_details     ?
_diffrn_ambient_temperature     298(2)
_diffrn_radiation_type     MoK\a
_diffrn_radiation_wavelength     0.71073
_diffrn_radiation_source     'fine-focus sealed tube'
_diffrn_radiation_monochromator     graphite
_diffrn_measurement_device_type     'Bruker APEXII CCD'
_diffrn_measurement_method     'phi and omega scans'
_diffrn_detector_area_resol_mean     ?
_diffrn_reflns_number     29246
_diffrn_reflns_av_R_equivalents     0.0526
_diffrn_reflns_av_sigmaI/netI     0.0379
_diffrn_reflns_theta_min     1.60
_diffrn_reflns_theta_max     28.31
_diffrn_reflns_theta_full     25.00
_diffrn_measured_fraction_theta_max     0.977
_diffrn_measured_fraction_theta_full     1.000
_diffrn_reflns_limit_h_min     -18
_diffrn_reflns_limit_h_max     18
_diffrn_reflns_limit_k_min     -14
_diffrn_reflns_limit_k_max     14
_diffrn_reflns_limit_l_min     -17
_diffrn_reflns_limit_l_max     19
_diffrn_standards_number     ?
_diffrn_standards_interval_count     ?
_diffrn_standards_interval_time     ?
_diffrn_standards_decay_%     ?
_refine_special_details
;
Refinement of F^2^ against ALL reflections.  The weighted R-factor wR and
goodness of fit S are based on F^2^, conventional R-factors R are based
on F, with F set to zero for negative F^2^. The threshold expression of
F^2^ > 2sigma(F^2^) is used only for calculating R-factors(gt) etc. and is
not relevant to the choice of reflections for refinement.  R-factors based
on F^2^ are statistically about twice as large as those based on F, and R-
factors based on ALL data will be even larger.
;
_reflns_number_total     5053
_reflns_number_gt     3766
_reflns_threshold_expression     I>2\s(I)
_refine_ls_structure_factor_coef     Fsqd
_refine_ls_matrix_type     full
_refine_ls_R_factor_all     0.0631
_refine_ls_R_factor_gt     0.0392
_refine_ls_wR_factor_gt     0.0914
_refine_ls_wR_factor_ref     0.1038
_refine_ls_goodness_of_fit_ref     1.028
_refine_ls_restrained_S_all     1.028
_refine_ls_number_reflns     5053
_refine_ls_number_parameters     293
_refine_ls_number_restraints     0
_refine_ls_hydrogen_treatment     mixed
_refine_ls_weighting_scheme     calc
_refine_ls_weighting_details
         'calc w=1/[\s^2^(Fo^2^)+(0.0445P)^2^+0.9510P] where P=(Fo^2^+2Fc^2^)/3'
_atom_sites_solution_hydrogens     geom
_atom_sites_solution_primary     direct
_atom_sites_solution_secondary     difmap
_refine_ls_shift/su_max     0.001
_refine_ls_shift/su_mean     0.000
_refine_diff_density_max     0.322
_refine_diff_density_min     -0.507
_refine_ls_extinction_method     none
_refine_ls_extinction_coef     ?
loop_
    _atom_type_symbol
    _atom_type_description
    _atom_type_scat_dispersion_real
    _atom_type_scat_dispersion_imag
    _atom_type_scat_source
    'C' 'C' 0.0033 0.0016
                         'International Tables Vol C Tables 4.2.6.8 and 6.1.1.4'
    'H' 'H' 0.0000 0.0000
                         'International Tables Vol C Tables 4.2.6.8 and 6.1.1.4'
    'N' 'N' 0.0061 0.0033
                         'International Tables Vol C Tables 4.2.6.8 and 6.1.1.4'
    'O' 'O' 0.0106 0.0060
                         'International Tables Vol C Tables 4.2.6.8 and 6.1.1.4'
    'P' 'P' 0.1023 0.0942
                         'International Tables Vol C Tables 4.2.6.8 and 6.1.1.4'
_computing_data_collection     'APEX2 (Bruker, 2004)'
_computing_cell_refinement     'SAINT (Bruker, 2004)'
_computing_data_reduction     'SAINT (Bruker, 2004)'
_computing_structure_solution     'SHELXS97 (Sheldrick, 2008)'
_computing_structure_refinement     'SHELXL97 (Sheldrick, 2008)'
_computing_molecular_graphics     'ORTEP-3 (Farrugia, 1997)'
_computing_publication_material     'SHELXL97 (Sheldrick, 2008)'
loop_
    _atom_site_type_symbol
    _atom_site_label
    _atom_site_fract_x
    _atom_site_fract_y
    _atom_site_fract_z
    _atom_site_U_iso_or_equiv
    _atom_site_adp_type
    _atom_site_calc_flag
    _atom_site_refinement_flags
    _atom_site_occupancy
    _atom_site_symmetry_multiplicity
    _atom_site_disorder_assembly
    _atom_site_disorder_group
    C C1 0.32299(11) 0.67344(13) 0.54067(11) 0.0203(3) Uani d . 1 1 . .
    C C2 0.40314(13) 0.62679(14) 0.62471(12) 0.0265(4) Uani d . 1 1 . .
    H H2 0.3893 0.6035 0.6791 0.032 Uiso calc R 1 1 . .
    C C3 0.50170(13) 0.61628(14) 0.62505(13) 0.0295(4) Uani d . 1 1 . .
    H H3 0.5561 0.5897 0.6817 0.035 Uiso calc R 1 1 . .
    C C4 0.52293(12) 0.64488(13) 0.54141(13) 0.0260(4) Uani d . 1 1 . .
    C C5 0.62343(13) 0.62768(15) 0.53816(15) 0.0354(4) Uani d . 1 1 . .
    H H5 0.6783 0.5996 0.5938 0.042 Uiso calc R 1 1 . .
    C C6 0.64113(14) 0.65125(16) 0.45568(17) 0.0399(5) Uani d . 1 1 . .
    H H6 0.7078 0.6402 0.4553 0.048 Uiso calc R 1 1 . .
    C C7 0.55859(14) 0.69235(15) 0.37079(16) 0.0363(4) Uani d . 1 1 . .
    H H7 0.5705 0.7067 0.3138 0.044 Uiso calc R 1 1 . .
    C C8 0.46115(13) 0.71132(14) 0.37106(13) 0.0275(4) Uani d . 1 1 . .
    H H8 0.4074 0.7382 0.3141 0.033 Uiso calc R 1 1 . .
    C C9 0.44037(12) 0.69088(13) 0.45658(12) 0.0221(3) Uani d . 1 1 . .
    C C10 0.33940(11) 0.71257(13) 0.45942(11) 0.0192(3) Uani d . 1 1 . .
    C C11 0.25437(12) 0.77459(13) 0.37799(11) 0.0190(3) Uani d . 1 1 . .
    C C12 0.26774(12) 0.89308(13) 0.34438(11) 0.0204(3) Uani d . 1 1 . .
    C C13 0.36253(13) 0.95968(14) 0.38600(12) 0.0236(3) Uani d . 1 1 . .
    H H13 0.4200 0.9252 0.4357 0.028 Uiso calc R 1 1 . .
    C C14 0.37069(14) 1.07407(14) 0.35407(13) 0.0291(4) Uani d . 1 1 . .
    H H14 0.4338 1.1158 0.3817 0.035 Uiso calc R 1 1 . .
    C C15 0.28496(15) 1.12864(15) 0.28029(13) 0.0339(4) Uani d . 1 1 . .
    H H15 0.2910 1.2069 0.2600 0.041 Uiso calc R 1 1 . .
    C C16 0.19313(15) 1.06775(16) 0.23828(13) 0.0318(4) Uani d . 1 1 . .
    H H16 0.1368 1.1046 0.1889 0.038 Uiso calc R 1 1 . .
    C C17 0.18144(13) 0.94851(15) 0.26850(11) 0.0245(3) Uani d . 1 1 . .
    C C18 0.08507(13) 0.88577(16) 0.22596(12) 0.0294(4) Uani d . 1 1 . .
    H H18 0.0297 0.9207 0.1743 0.035 Uiso calc R 1 1 . .
    C C19 0.07260(12) 0.77502(16) 0.25975(12) 0.0269(4) Uani d . 1 1 . .
    H H19 0.0088 0.7345 0.2322 0.032 Uiso calc R 1 1 . .
    C C20 0.15695(12) 0.72271(14) 0.33655(11) 0.0211(3) Uani d . 1 1 . .
    C C21 0.02951(13) 0.81676(14) 0.48691(14) 0.0313(4) Uani d . 1 1 . .
    H H21A 0.0745 0.8546 0.4583 0.038 Uiso calc R 1 1 . .
    H H21B 0.0593 0.8325 0.5570 0.038 Uiso calc R 1 1 . .
    C C22 -0.07845(12) 0.87219(13) 0.44285(12) 0.0246(3) Uani d . 1 1 . .
    C C23 -0.11269(14) 0.93190(15) 0.35337(13) 0.0305(4) Uani d . 1 1 . .
    H H23 -0.0699 0.9341 0.3177 0.037 Uiso calc R 1 1 . .
    C C24 -0.20985(15) 0.98832(16) 0.31637(14) 0.0360(4) Uani d . 1 1 . .
    H H24 -0.2317 1.0285 0.2564 0.043 Uiso calc R 1 1 . .
    C C25 -0.27378(14) 0.98487(16) 0.36827(15) 0.0376(4) Uani d . 1 1 . .
    H H25 -0.3385 1.0238 0.3441 0.045 Uiso calc R 1 1 . .
    C C26 -0.24159(15) 0.92352(18) 0.45635(15) 0.0397(5) Uani d . 1 1 . .
    H H26 -0.2853 0.9195 0.4910 0.048 Uiso calc R 1 1 . .
    C C27 -0.14467(15) 0.86821(17) 0.49314(14) 0.0341(4) Uani d . 1 1 . .
    H H27 -0.1235 0.8275 0.5528 0.041 Uiso calc R 1 1 . .
    N N1 0.02726(10) 0.68495(11) 0.47013(10) 0.0239(3) Uani d . 1 1 . .
    O O1 0.22318(8) 0.68401(9) 0.54441(8) 0.0220(2) Uani d . 1 1 . .
    O O2 0.14012(8) 0.61001(9) 0.37169(8) 0.0229(2) Uani d . 1 1 . .
    O O3 0.12166(8) 0.47812(10) 0.49874(8) 0.0260(3) Uani d . 1 1 . .
    P P1 0.12654(3) 0.60554(3) 0.47454(3) 0.02003(11) Uani d . 1 1 . .
    H H1N -0.0227(15) 0.6422(19) 0.4812(14) 0.038(5) Uiso d . 1 1 . .
loop_
    _atom_site_aniso_label
    _atom_site_aniso_U_11
    _atom_site_aniso_U_22
    _atom_site_aniso_U_33
    _atom_site_aniso_U_12
    _atom_site_aniso_U_13
    _atom_site_aniso_U_23
    C1 0.0176(7) 0.0159(7) 0.0252(8) -0.0039(6) 0.0057(6) -0.0015(6)
    C2 0.0310(9) 0.0196(8) 0.0227(8) -0.0038(6) 0.0034(7) 0.0014(6)
    C3 0.0241(8) 0.0191(8) 0.0323(9) 0.0010(6) -0.0035(7) 0.0011(7)
    C4 0.0186(8) 0.0136(7) 0.0391(10) -0.0006(6) 0.0036(7) -0.0023(6)
    C5 0.0185(8) 0.0198(8) 0.0578(13) 0.0015(6) 0.0036(8) -0.0051(8)
    C6 0.0227(9) 0.0240(9) 0.0775(15) 0.0011(7) 0.0242(10) -0.0060(9)
    C7 0.0344(10) 0.0246(9) 0.0605(13) 0.0016(7) 0.0300(10) 0.0000(8)
    C8 0.0256(8) 0.0188(7) 0.0418(10) 0.0011(6) 0.0170(8) 0.0013(7)
    C9 0.0187(7) 0.0118(7) 0.0345(9) -0.0016(5) 0.0086(7) -0.0006(6)
    C10 0.0159(7) 0.0132(6) 0.0254(8) -0.0021(5) 0.0046(6) -0.0006(6)
    C11 0.0186(7) 0.0193(7) 0.0199(8) 0.0012(6) 0.0084(6) -0.0009(6)
    C12 0.0232(8) 0.0202(7) 0.0206(8) 0.0030(6) 0.0117(6) 0.0005(6)
    C13 0.0252(8) 0.0191(7) 0.0270(8) 0.0017(6) 0.0107(7) 0.0007(6)
    C14 0.0363(10) 0.0205(8) 0.0348(10) -0.0020(7) 0.0184(8) -0.0001(7)
    C15 0.0505(11) 0.0200(8) 0.0386(10) 0.0051(7) 0.0253(9) 0.0085(7)
    C16 0.0402(10) 0.0290(9) 0.0283(9) 0.0129(8) 0.0154(8) 0.0106(7)
    C17 0.0284(9) 0.0268(8) 0.0207(8) 0.0066(7) 0.0119(7) 0.0026(6)
    C18 0.0251(9) 0.0401(10) 0.0205(8) 0.0085(7) 0.0058(7) 0.0056(7)
    C19 0.0177(8) 0.0394(9) 0.0206(8) -0.0018(7) 0.0042(7) -0.0033(7)
    C20 0.0213(8) 0.0230(8) 0.0201(8) -0.0009(6) 0.0092(6) -0.0015(6)
    C21 0.0251(9) 0.0191(8) 0.0465(11) -0.0031(6) 0.0103(8) -0.0062(7)
    C22 0.0234(8) 0.0166(7) 0.0339(9) -0.0039(6) 0.0113(7) -0.0057(6)
    C23 0.0343(10) 0.0269(8) 0.0359(10) -0.0052(7) 0.0199(8) -0.0038(7)
    C24 0.0378(10) 0.0290(9) 0.0346(10) -0.0013(8) 0.0067(8) 0.0018(8)
    C25 0.0254(9) 0.0303(9) 0.0520(12) 0.0013(7) 0.0094(9) -0.0099(8)
    C26 0.0347(10) 0.0425(11) 0.0517(12) -0.0045(8) 0.0274(10) -0.0111(9)
    C27 0.0376(10) 0.0350(10) 0.0339(10) -0.0020(8) 0.0184(8) 0.0005(8)
    N1 0.0208(7) 0.0167(6) 0.0358(8) -0.0038(5) 0.0125(6) -0.0014(5)
    O1 0.0190(5) 0.0248(5) 0.0214(6) -0.0063(4) 0.0068(5) -0.0028(4)
    O2 0.0223(6) 0.0207(5) 0.0254(6) -0.0069(4) 0.0089(5) -0.0045(4)
    O3 0.0214(6) 0.0200(5) 0.0367(7) -0.0016(4) 0.0114(5) 0.0020(5)
    P1 0.0170(2) 0.01769(19) 0.0248(2) -0.00387(14) 0.00742(16) -0.00084(15)
_geom_special_details
;
 All esds (except the esd in the dihedral angle between two l.s. planes)
 are estimated using the full covariance matrix.  The cell esds are taken
 into account individually in the estimation of esds in distances, angles
 and torsion angles; correlations between esds in cell parameters are only
 used when they are defined by crystal symmetry.  An approximate (isotropic)
 treatment of cell esds is used for estimating esds involving l.s. planes.
;
loop_
    _geom_bond_atom_site_label_1
    _geom_bond_atom_site_label_2
    _geom_bond_site_symmetry_2
    _geom_bond_distance
    _geom_bond_publ_flag
    C1 C10 . 1.373(2) ?
    C1 C2 . 1.403(2) ?
    C1 O1 . 1.4043(18) ?
    C2 C3 . 1.363(2) ?
    C2 H2 . 0.9300 ?
    C3 C4 . 1.409(3) ?
    C3 H3 . 0.9300 ?
    C4 C5 . 1.419(2) ?
    C4 C9 . 1.422(2) ?
    C5 C6 . 1.355(3) ?
    C5 H5 . 0.9300 ?
    C6 C7 . 1.404(3) ?
    C6 H6 . 0.9300 ?
    C7 C8 . 1.362(2) ?
    C7 H7 . 0.9300 ?
    C8 C9 . 1.415(2) ?
    C8 H8 . 0.9300 ?
    C9 C10 . 1.430(2) ?
    C10 C11 . 1.485(2) ?
    C11 C20 . 1.370(2) ?
    C11 C12 . 1.439(2) ?
    C12 C13 . 1.418(2) ?
    C12 C17 . 1.421(2) ?
    C13 C14 . 1.370(2) ?
    C13 H13 . 0.9300 ?
    C14 C15 . 1.399(2) ?
    C14 H14 . 0.9300 ?
    C15 C16 . 1.356(3) ?
    C15 H15 . 0.9300 ?
    C16 C17 . 1.422(2) ?
    C16 H16 . 0.9300 ?
    C17 C18 . 1.415(2) ?
    C18 C19 . 1.359(2) ?
    C18 H18 . 0.9300 ?
    C19 C20 . 1.399(2) ?
    C19 H19 . 0.9300 ?
    C20 O2 . 1.4039(18) ?
    C21 N1 . 1.4778(19) ?
    C21 C22 . 1.507(2) ?
    C21 H21A . 0.9700 ?
    C21 H21B . 0.9700 ?
    C22 C27 . 1.382(2) ?
    C22 C23 . 1.386(2) ?
    C23 C24 . 1.386(3) ?
    C23 H23 . 0.9300 ?
    C24 C25 . 1.373(3) ?
    C24 H24 . 0.9300 ?
    C25 C26 . 1.379(3) ?
    C25 H25 . 0.9300 ?
    C26 C27 . 1.378(3) ?
    C26 H26 . 0.9300 ?
    C27 H27 . 0.9300 ?
    N1 P1 . 1.6078(14) ?
    N1 H1N . 0.90(2) ?
    O1 P1 . 1.5921(11) ?
    O2 P1 . 1.5992(11) ?
    O3 P1 . 1.4625(11) ?
loop_
    _geom_angle_atom_site_label_1
    _geom_angle_atom_site_label_2
    _geom_angle_atom_site_label_3
    _geom_angle_site_symmetry_1
    _geom_angle_site_symmetry_3
    _geom_angle
    _geom_angle_publ_flag
    C10 C1 C2 . . 123.23(14) ?
    C10 C1 O1 . . 120.16(13) ?
    C2 C1 O1 . . 116.56(14) ?
    C3 C2 C1 . . 118.71(16) ?
    C3 C2 H2 . . 120.6 ?
    C1 C2 H2 . . 120.6 ?
    C2 C3 C4 . . 121.42(15) ?
    C2 C3 H3 . . 119.3 ?
    C4 C3 H3 . . 119.3 ?
    C3 C4 C5 . . 122.35(16) ?
    C3 C4 C9 . . 118.95(14) ?
    C5 C4 C9 . . 118.69(16) ?
    C6 C5 C4 . . 121.42(17) ?
    C6 C5 H5 . . 119.3 ?
    C4 C5 H5 . . 119.3 ?
    C5 C6 C7 . . 119.85(16) ?
    C5 C6 H6 . . 120.1 ?
    C7 C6 H6 . . 120.1 ?
    C8 C7 C6 . . 120.63(18) ?
    C8 C7 H7 . . 119.7 ?
    C6 C7 H7 . . 119.7 ?
    C7 C8 C9 . . 121.15(17) ?
    C7 C8 H8 . . 119.4 ?
    C9 C8 H8 . . 119.4 ?
    C8 C9 C4 . . 118.19(14) ?
    C8 C9 C10 . . 122.24(14) ?
    C4 C9 C10 . . 119.56(14) ?
    C1 C10 C9 . . 117.58(14) ?
    C1 C10 C11 . . 120.47(13) ?
    C9 C10 C11 . . 121.94(13) ?
    C20 C11 C12 . . 117.54(14) ?
    C20 C11 C10 . . 120.06(13) ?
    C12 C11 C10 . . 122.26(13) ?
    C13 C12 C17 . . 118.00(14) ?
    C13 C12 C11 . . 122.95(14) ?
    C17 C12 C11 . . 119.01(14) ?
    C14 C13 C12 . . 121.03(15) ?
    C14 C13 H13 . . 119.5 ?
    C12 C13 H13 . . 119.5 ?
    C13 C14 C15 . . 120.62(16) ?
    C13 C14 H14 . . 119.7 ?
    C15 C14 H14 . . 119.7 ?
    C16 C15 C14 . . 120.15(15) ?
    C16 C15 H15 . . 119.9 ?
    C14 C15 H15 . . 119.9 ?
    C15 C16 C17 . . 121.13(16) ?
    C15 C16 H16 . . 119.4 ?
    C17 C16 H16 . . 119.4 ?
    C18 C17 C12 . . 119.77(14) ?
    C18 C17 C16 . . 121.16(15) ?
    C12 C17 C16 . . 119.05(15) ?
    C19 C18 C17 . . 120.69(15) ?
    C19 C18 H18 . . 119.7 ?
    C17 C18 H18 . . 119.7 ?
    C18 C19 C20 . . 119.13(15) ?
    C18 C19 H19 . . 120.4 ?
    C20 C19 H19 . . 120.4 ?
    C11 C20 C19 . . 123.71(14) ?
    C11 C20 O2 . . 118.75(13) ?
    C19 C20 O2 . . 117.53(13) ?
    N1 C21 C22 . . 112.09(13) ?
    N1 C21 H21A . . 109.2 ?
    C22 C21 H21A . . 109.2 ?
    N1 C21 H21B . . 109.2 ?
    C22 C21 H21B . . 109.2 ?
    H21A C21 H21B . . 107.9 ?
    C27 C22 C23 . . 118.23(16) ?
    C27 C22 C21 . . 120.26(16) ?
    C23 C22 C21 . . 121.47(15) ?
    C22 C23 C24 . . 120.85(16) ?
    C22 C23 H23 . . 119.6 ?
    C24 C23 H23 . . 119.6 ?
    C25 C24 C23 . . 119.98(18) ?
    C25 C24 H24 . . 120.0 ?
    C23 C24 H24 . . 120.0 ?
    C24 C25 C26 . . 119.73(17) ?
    C24 C25 H25 . . 120.1 ?
    C26 C25 H25 . . 120.1 ?
    C27 C26 C25 . . 120.07(17) ?
    C27 C26 H26 . . 120.0 ?
    C25 C26 H26 . . 120.0 ?
    C26 C27 C22 . . 121.12(18) ?
    C26 C27 H27 . . 119.4 ?
    C22 C27 H27 . . 119.4 ?
    C21 N1 P1 . . 124.76(11) ?
    C21 N1 H1N . . 117.2(13) ?
    P1 N1 H1N . . 113.9(13) ?
    C1 O1 P1 . . 121.24(9) ?
    C20 O2 P1 . . 118.31(9) ?
    O3 P1 O1 . . 118.28(6) ?
    O3 P1 O2 . . 107.13(6) ?
    O1 P1 O2 . . 102.82(6) ?
    O3 P1 N1 . . 114.72(7) ?
    O1 P1 N1 . . 102.49(7) ?
    O2 P1 N1 . . 110.75(7) ?
loop_
    _geom_torsion_atom_site_label_1
    _geom_torsion_atom_site_label_2
    _geom_torsion_atom_site_label_3
    _geom_torsion_atom_site_label_4
    _geom_torsion_site_symmetry_1
    _geom_torsion_site_symmetry_2
    _geom_torsion_site_symmetry_3
    _geom_torsion_site_symmetry_4
    _geom_torsion
    _geom_torsion_publ_flag
    C10 C1 C2 C3 . . . . -2.0(2) ?
    O1 C1 C2 C3 . . . . -179.17(13) ?
    C1 C2 C3 C4 . . . . -3.5(2) ?
    C2 C3 C4 C5 . . . . -176.09(15) ?
    C2 C3 C4 C9 . . . . 2.9(2) ?
    C3 C4 C5 C6 . . . . 177.34(16) ?
    C9 C4 C5 C6 . . . . -1.7(2) ?
    C4 C5 C6 C7 . . . . -0.7(3) ?
    C5 C6 C7 C8 . . . . 1.4(3) ?
    C6 C7 C8 C9 . . . . 0.3(3) ?
    C7 C8 C9 C4 . . . . -2.7(2) ?
    C7 C8 C9 C10 . . . . 178.63(15) ?
    C3 C4 C9 C8 . . . . -175.75(14) ?
    C5 C4 C9 C8 . . . . 3.3(2) ?
    C3 C4 C9 C10 . . . . 3.0(2) ?
    C5 C4 C9 C10 . . . . -177.98(14) ?
    C2 C1 C10 C9 . . . . 7.7(2) ?
    O1 C1 C10 C9 . . . . -175.23(12) ?
    C2 C1 C10 C11 . . . . -172.53(14) ?
    O1 C1 C10 C11 . . . . 4.6(2) ?
    C8 C9 C10 C1 . . . . 170.66(14) ?
    C4 C9 C10 C1 . . . . -8.0(2) ?
    C8 C9 C10 C11 . . . . -9.1(2) ?
    C4 C9 C10 C11 . . . . 172.19(13) ?
    C1 C10 C11 C20 . . . . -51.9(2) ?
    C9 C10 C11 C20 . . . . 127.90(15) ?
    C1 C10 C11 C12 . . . . 123.65(16) ?
    C9 C10 C11 C12 . . . . -56.6(2) ?
    C20 C11 C12 C13 . . . . 175.66(14) ?
    C10 C11 C12 C13 . . . . 0.0(2) ?
    C20 C11 C12 C17 . . . . -2.0(2) ?
    C10 C11 C12 C17 . . . . -177.66(14) ?
    C17 C12 C13 C14 . . . . 0.0(2) ?
    C11 C12 C13 C14 . . . . -177.67(15) ?
    C12 C13 C14 C15 . . . . 0.8(2) ?
    C13 C14 C15 C16 . . . . -1.2(3) ?
    C14 C15 C16 C17 . . . . 0.6(3) ?
    C13 C12 C17 C18 . . . . -179.16(14) ?
    C11 C12 C17 C18 . . . . -1.4(2) ?
    C13 C12 C17 C16 . . . . -0.6(2) ?
    C11 C12 C17 C16 . . . . 177.21(14) ?
    C15 C16 C17 C18 . . . . 178.83(16) ?
    C15 C16 C17 C12 . . . . 0.3(2) ?
    C12 C17 C18 C19 . . . . 2.9(2) ?
    C16 C17 C18 C19 . . . . -175.69(15) ?
    C17 C18 C19 C20 . . . . -0.9(2) ?
    C12 C11 C20 C19 . . . . 4.2(2) ?
    C10 C11 C20 C19 . . . . 179.94(14) ?
    C12 C11 C20 O2 . . . . -176.58(12) ?
    C10 C11 C20 O2 . . . . -0.8(2) ?
    C18 C19 C20 C11 . . . . -2.8(2) ?
    C18 C19 C20 O2 . . . . 177.96(14) ?
    N1 C21 C22 C27 . . . . 82.3(2) ?
    N1 C21 C22 C23 . . . . -100.01(18) ?
    C27 C22 C23 C24 . . . . 1.4(2) ?
    C21 C22 C23 C24 . . . . -176.33(15) ?
    C22 C23 C24 C25 . . . . -0.4(3) ?
    C23 C24 C25 C26 . . . . -1.0(3) ?
    C24 C25 C26 C27 . . . . 1.4(3) ?
    C25 C26 C27 C22 . . . . -0.4(3) ?
    C23 C22 C27 C26 . . . . -1.0(3) ?
    C21 C22 C27 C26 . . . . 176.76(16) ?
    C22 C21 N1 P1 . . . . 159.02(12) ?
    C10 C1 O1 P1 . . . . 68.19(16) ?
    C2 C1 O1 P1 . . . . -114.53(13) ?
    C11 C20 O2 P1 . . . . 76.15(16) ?
    C19 C20 O2 P1 . . . . -104.58(14) ?
    C1 O1 P1 O3 . . . . 76.30(12) ?
    C1 O1 P1 O2 . . . . -41.44(12) ?
    C1 O1 P1 N1 . . . . -156.43(11) ?
    C20 O2 P1 O3 . . . . -173.99(10) ?
    C20 O2 P1 O1 . . . . -48.64(11) ?
    C20 O2 P1 N1 . . . . 60.22(12) ?
    C21 N1 P1 O3 . . . . 154.28(14) ?
    C21 N1 P1 O1 . . . . 24.77(16) ?
    C21 N1 P1 O2 . . . . -84.31(15) ?
loop_
    _geom_hbond_atom_site_label_D
    _geom_hbond_atom_site_label_H
    _geom_hbond_atom_site_label_A
    _geom_hbond_site_symmetry_A
    _geom_hbond_distance_DH
    _geom_hbond_distance_HA
    _geom_hbond_distance_DA
    _geom_hbond_angle_DHA
    N1 H1N O3 3_566 0.90(2) 2.01(2) 2.9015(17) 170.2(18)
