# Supplementary material for: 1,1′-Binaphthyl-2,2′-diyl benzyl­phos­phoramidate
Source: Acta Crystallogr Sect E Struct Rep Online. 2011 Nov 16;67(Pt 12):o3310. doi: 10.1107/S1600536811046861 (PMC3238962; doi:10.1107/S1600536811046861)
Supplement: Supplementary file 2 [file e-67-o3310-Isup2.hkl]

# 
# h,k,l, Fc-squared, Fo-squared, sigma(Fo-squared) and status flag 
# 
data_I
_shelx_title ' new in P2(1)/c' 
_shelx_refln_list_code          4 
_shelx_F_calc_maximum      181.77 
_exptl_crystal_F_000       912.00 
_reflns_d_resolution_high  0.7494 
 
loop_ 
 _symmetry_equiv_pos_as_xyz 
 'x, y, z' 
 '-x, y+1/2, -z+1/2' 
 '-x, -y, -z' 
 'x, -y-1/2, z-1/2' 
 
_cell_length_a    13.7998 
_cell_length_b    11.0667 
_cell_length_c    14.7487 
_cell_angle_alpha  90.000 
_cell_angle_beta  112.674 
_cell_angle_gamma  90.000 
 
_shelx_F_squared_multiplier     1.000 
 
loop_ 
 _refln_index_h 
 _refln_index_k 
 _refln_index_l 
 _refln_F_squared_calc 
 _refln_F_squared_meas 
 _refln_F_squared_sigma 
 _refln_observed_status 
   1   0   0     1831.31     1140.04     37.50 o 
   2   0   0     1268.55     1287.53     14.06 o 
   3   0   0     4469.32     4317.76     47.61 o 
   4   0   0     5551.06     5366.79     63.47 o 
   5   0   0     1752.17     1742.56     22.98 o 
   6   0   0       61.27       69.31      3.85 o 
   7   0   0      219.12      167.33      6.00 o 
   8   0   0     4175.38     4266.82     60.31 o 
   9   0   0      533.49      555.37     12.12 o 
  10   0   0      841.64      836.74     16.52 o 
  11   0   0       53.07       41.05      6.89 o 
  12   0   0      792.41      785.45     27.51 o 
  13   0   0      200.48      239.80     13.47 o 
  14   0   0      169.87      167.16     17.30 o 
  15   0   0      195.11      205.28     33.81 o 
   1   1   0     9198.75     9077.83    303.17 o 
   2   1   0     4737.53     4303.40    120.29 o 
   3   1   0      856.75      773.95     12.31 o 
   4   1   0      226.39      216.93      3.56 o 
   5   1   0      606.42      653.85      7.52 o 
   6   1   0        8.34       21.58      2.20 o 
   7   1   0      205.58      238.64      4.33 o 
   8   1   0      167.08      144.69      3.69 o 
   9   1   0      462.73      454.43      7.13 o 
  10   1   0     1894.11     1843.43     20.99 o 
  11   1   0      129.84      140.70      5.17 o 
  12   1   0       31.93       29.30      5.36 o 
  13   1   0       84.43       89.19      8.21 o 
  14   1   0       48.02       42.45      7.94 o 
  15   1   0        1.64        9.24      9.37 o 
  16   1   0      365.87      395.46     44.86 o 
   0   2   0      492.03      446.68      8.83 o 
   1   2   0     1662.30     1749.35     34.01 o 
   2   2   0     8294.77     8401.12    220.56 o 
   3   2   0     2471.30     2489.07     69.83 o 
   4   2   0     3700.69     3824.99     64.22 o 
   5   2   0      141.02      129.58      3.39 o 
   6   2   0        7.02        6.68      1.89 o 
   7   2   0        0.01       -1.65      1.65 o 
   8   2   0     1611.63     1597.66     18.50 o 
   9   2   0       84.46       84.92      3.59 o 
  10   2   0      917.61      881.99     11.79 o 
  11   2   0       28.43       26.34      3.69 o 
  12   2   0      527.79      521.46     18.10 o 
  13   2   0      485.94      461.33     17.36 o 
  14   2   0       15.16        7.21      6.93 o 
  15   2   0       25.75       38.99     10.20 o 
  16   2   0      189.12      219.30     20.76 o 
   1   3   0     5450.83     5954.14     70.00 o 
   2   3   0      810.60      751.53     15.59 o 
   3   3   0      294.30      258.87      7.94 o 
   4   3   0      264.45      288.88      7.50 o 
   5   3   0     2140.37     2185.25     36.04 o 
   6   3   0     1282.67     1248.49     28.31 o 
   7   3   0      479.51      455.47      7.30 o 
   8   3   0      769.74      762.24     10.77 o 
   9   3   0        3.27       -0.75      2.45 o 
  10   3   0      530.82      520.29      9.50 o 
  11   3   0       81.63       80.64      4.48 o 
  12   3   0        0.00       -3.39      4.93 o 
  13   3   0      178.23      211.74     11.64 o 
  14   3   0      402.44      411.96     16.48 o 
  15   3   0       23.61       11.34      9.72 o 
  16   3   0        2.35       46.03     35.79 o 
   0   4   0    13414.54    13928.74    148.50 o 
   1   4   0        1.21        1.66      1.65 o 
   2   4   0     1202.25     1325.42     25.89 o 
   3   4   0      311.74      291.69      6.88 o 
   4   4   0     2678.27     2616.10     84.10 o 
   5   4   0     1701.24     1852.86     38.83 o 
   6   4   0        7.43        3.24      2.19 o 
   7   4   0      170.15      168.70      5.17 o 
   8   4   0     1917.46     1881.31     36.34 o 
   9   4   0      145.07      154.21      4.60 o 
  10   4   0       88.62      101.32      4.54 o 
  11   4   0      486.40      474.08     12.20 o 
  12   4   0      169.46      145.91      8.44 o 
  13   4   0        1.16        0.55      5.73 o 
  14   4   0      114.60      123.97     12.78 o 
  15   4   0       24.47       38.06     13.40 o 
  16   4   0       86.14      119.87     40.59 o 
   1   5   0        0.93       -1.74      1.78 o 
   2   5   0     1391.17     1440.97     20.05 o 
   3   5   0       58.97       70.62      2.72 o 
   4   5   0        4.90        9.70      1.92 o 
   5   5   0      167.79      206.29      7.72 o 
   6   5   0       18.83       19.32      2.64 o 
   7   5   0      514.83      546.23      8.63 o 
   8   5   0       34.98       23.15      3.14 o 
   9   5   0       91.56       93.29      5.99 o 
  10   5   0     2195.34     1976.84     44.61 o 
  11   5   0      430.18      360.57     12.33 o 
  12   5   0       10.41        4.12      5.49 o 
  13   5   0        2.99        4.58      8.93 o 
  14   5   0       56.63       47.27      8.67 o 
  15   5   0      157.34      155.33     18.30 o 
   0   6   0       10.89        3.01      3.03 o 
   1   6   0      526.33      485.82      6.73 o 
   2   6   0      322.18      424.23     11.97 o 
   3   6   0     1418.23     1472.88     28.46 o 
   4   6   0     1675.48     1739.05     33.11 o 
   5   6   0      345.08      351.08      8.00 o 
   6   6   0       66.58       70.95      4.20 o 
   7   6   0      176.43      183.06      6.59 o 
   8   6   0      643.71      631.56     13.46 o 
   9   6   0      201.81      174.55     12.27 o 
  10   6   0        7.60        5.42      4.40 o 
  11   6   0        0.55       -3.56      5.61 o 
  12   6   0       47.70       46.23     12.72 o 
  13   6   0        1.16        5.20      7.71 o 
  14   6   0        1.95       -6.70     10.21 o 
  15   6   0      127.72      179.69     22.49 o 
   1   7   0      402.63      396.38      6.52 o 
   2   7   0     3232.53     3301.66     34.93 o 
   3   7   0      723.76      694.81      9.70 o 
   4   7   0      121.72      147.70      4.59 o 
   5   7   0      901.71      889.93     27.81 o 
   6   7   0     4330.70     4253.01    119.44 o 
   7   7   0     2342.31     2279.65     56.32 o 
   8   7   0      152.94      157.76      7.32 o 
   9   7   0      182.43      183.91      9.96 o 
  10   7   0       56.77       71.11      8.57 o 
  11   7   0        5.20        0.90      7.10 o 
  12   7   0       20.14       23.47      7.77 o 
  13   7   0      208.98      263.48     15.78 o 
  14   7   0     1014.46     1018.27     64.13 o 
   0   8   0      275.74      326.46     10.81 o 
   1   8   0       97.86      116.92      5.32 o 
   2   8   0       28.68       32.03      3.48 o 
   3   8   0      518.00      540.61     12.61 o 
   4   8   0      993.31     1033.16     21.18 o 
   5   8   0     2286.84     2331.53     55.83 o 
   6   8   0      198.11      203.78      7.96 o 
   7   8   0      135.74      121.77      7.57 o 
   8   8   0     1302.12     1247.07     37.00 o 
   9   8   0      807.58      774.28     31.11 o 
  10   8   0      160.85      176.78     10.28 o 
  11   8   0       61.89       68.71      8.42 o 
  12   8   0        0.52       -6.31      6.90 o 
  13   8   0        4.69       -1.71      8.35 o 
  14   8   0      272.31      316.31     20.89 o 
   1   9   0      876.25      840.99     13.27 o 
   2   9   0      284.11      257.88      6.97 o 
   3   9   0      103.10      100.07      5.59 o 
   4   9   0       86.89       87.92      8.45 o 
   5   9   0       26.26       24.16      5.88 o 
   6   9   0      327.54      374.66      9.57 o 
   7   9   0      218.43      213.53     10.08 o 
   8   9   0        6.00       21.97      6.24 o 
   9   9   0      453.78      461.73     14.06 o 
  10   9   0      110.61      136.12     10.34 o 
  11   9   0      142.59      132.33     10.49 o 
  12   9   0        4.32        6.66     11.26 o 
  13   9   0       53.37       59.69     13.68 o 
   0  10   0     1860.55     1752.57     40.31 o 
   1  10   0      272.09      239.01      7.56 o 
   2  10   0       12.36        3.96      4.29 o 
   3  10   0      418.35      395.59     14.36 o 
   4  10   0        1.14       -2.62      4.65 o 
   5  10   0      217.11      211.24      7.93 o 
   6  10   0      119.18      128.47      8.96 o 
   7  10   0      896.07      883.77     26.02 o 
   8  10   0      125.39      133.48      9.34 o 
   9  10   0      497.44      501.06     21.38 o 
  10  10   0       80.33      102.33     12.11 o 
  11  10   0      288.78      336.89     31.89 o 
  12  10   0      157.77      190.91     26.71 o 
   1  11   0      723.06      682.00     13.49 o 
   2  11   0       78.85       87.35      6.15 o 
   3  11   0      482.00      448.16     10.29 o 
   4  11   0       38.41       30.42      5.19 o 
   5  11   0      152.95      168.27      9.40 o 
   6  11   0       94.65      103.76     10.58 o 
   7  11   0       54.98       46.86      7.95 o 
   8  11   0       61.55       61.16     15.31 o 
   9  11   0      502.28      502.50     23.72 o 
  10  11   0       54.50       23.84     13.70 o 
  11  11   0       12.67       16.12     18.63 o 
   0  12   0      924.66      813.42     22.82 o 
   1  12   0       82.38       72.21      6.03 o 
   2  12   0      114.89       97.13      7.36 o 
   3  12   0       66.25       71.18      6.93 o 
   4  12   0      204.35      206.96     10.61 o 
   5  12   0       78.85       81.97      8.50 o 
   6  12   0        1.18       -4.02      6.99 o 
   7  12   0        3.39       -0.58      8.66 o 
   8  12   0        5.59        5.15     12.94 o 
   9  12   0       88.33       89.50     18.30 o 
   1  13   0      139.73      150.96     13.54 o 
   2  13   0      139.93      159.08      9.92 o 
   3  13   0       64.69       68.06     11.04 o 
   4  13   0       92.41       86.11     11.81 o 
   5  13   0       12.68       20.94     11.31 o 
   6  13   0       39.38       43.86     12.71 o 
   7  13   0        6.79        1.09     21.86 o 
   8  13   0       30.43       27.29     23.01 o 
   0  14   0      109.66      147.33     29.70 o 
   1  14   0      344.35      324.08     33.71 o 
   2  14   0       12.86       13.15     11.25 o 
   3  14   0       17.73       25.09     23.18 o 
   4  14   0       32.00       28.33     21.17 o 
   5  14   0       41.10       53.68     14.21 o 
 -17   1   1      101.52      102.59     39.31 o 
 -16   1   1      118.93      132.71     13.47 o 
 -15   1   1       73.41       61.52     10.50 o 
 -14   1   1       17.33       13.52      6.77 o 
 -13   1   1       11.06       14.43      6.41 o 
 -12   1   1      116.62      121.27      5.76 o 
 -11   1   1     1558.83     1516.64     18.05 o 
 -10   1   1      478.94      478.39      8.00 o 
  -9   1   1      176.30      169.95      4.28 o 
  -8   1   1     1387.15     1292.94     13.03 o 
  -7   1   1     1141.50     1097.23     12.47 o 
  -6   1   1     5774.23     5883.60     54.08 o 
  -5   1   1      789.18      758.26      9.32 o 
  -4   1   1     4281.38     4077.93     52.64 o 
  -3   1   1     3234.49     3068.83     46.04 o 
  -2   1   1      180.49      180.88      4.22 o 
  -1   1   1      277.38      284.23      5.09 o 
   0   1   1     4895.86     4847.02    100.35 o 
   1   1   1     2415.60     2341.90     45.68 o 
   2   1   1    12069.72    11738.38    218.58 o 
   3   1   1     3722.64     3597.83     35.23 o 
   4   1   1     3631.38     3614.16     30.26 o 
   5   1   1      437.55      398.37      4.84 o 
   6   1   1        0.27       -0.72      1.49 o 
   7   1   1      330.24      304.77      5.42 o 
   8   1   1      625.53      578.61      8.18 o 
   9   1   1     2101.60     2076.05     21.76 o 
  10   1   1      704.54      739.77     11.29 o 
  11   1   1      790.52      789.05     12.74 o 
  12   1   1     1213.42     1169.72     22.40 o 
  13   1   1      211.61      231.47     11.83 o 
  14   1   1       27.49       22.38      9.43 o 
  15   1   1      140.00      166.46     19.20 o 
  16   1   1      241.70      285.61     47.05 o 
 -17   2   1       15.25       -5.66     34.31 o 
 -16   2   1      274.60      339.22     30.75 o 
 -15   2   1        9.94       14.12      7.59 o 
 -14   2   1        2.59       -3.05      6.50 o 
 -13   2   1      148.77      147.56      9.73 o 
 -12   2   1     2087.22     2070.39     31.06 o 
 -11   2   1       33.03       38.65      4.08 o 
 -10   2   1     1386.31     1331.90     15.33 o 
  -9   2   1      406.48      420.28      6.68 o 
  -8   2   1        1.38        5.82      2.16 o 
  -7   2   1      253.69      296.34      7.38 o 
  -6   2   1      159.11      113.63      4.29 o 
  -5   2   1      113.67       76.59      2.78 o 
  -4   2   1     1059.26      970.37     17.69 o 
  -3   2   1      667.41      643.66     12.00 o 
  -2   2   1     8617.35     8587.62    145.95 o 
  -1   2   1     9251.89     9191.47     67.12 o 
   0   2   1      956.56     1003.62      8.02 o 
   1   2   1    12298.06    12247.49    226.13 o 
   2   2   1    16203.67    15902.67    377.49 o 
   3   2   1     1770.02     1820.79     43.91 o 
   4   2   1      113.69      125.70      4.38 o 
   5   2   1     1600.33     1622.10     19.90 o 
   6   2   1     5715.58     5703.05     76.71 o 
   7   2   1     3605.83     3495.78     41.28 o 
   8   2   1       43.61       34.90      2.20 o 
   9   2   1       25.67       26.80      2.88 o 
  10   2   1     4853.32     4762.69     50.41 o 
  11   2   1        3.03        2.74      4.16 o 
  12   2   1       12.86        3.78      6.32 o 
  13   2   1      148.28      142.63     10.31 o 
  14   2   1      174.47      166.17     11.53 o 
  15   2   1       16.10       19.23     12.99 o 
  16   2   1      147.90      170.21     42.21 o 
 -16   3   1       22.75       11.99     12.39 o 
 -15   3   1        2.81       -7.09      7.09 o 
 -14   3   1        6.52        1.43      6.69 o 
 -13   3   1        8.97        9.47      6.47 o 
 -12   3   1      108.31      108.61      7.94 o 
 -11   3   1       26.36       24.11      3.23 o 
 -10   3   1       51.65       57.19      4.25 o 
  -9   3   1       31.66       25.84      2.55 o 
  -8   3   1       60.88       57.82      4.54 o 
  -7   3   1     1966.01     2246.32     31.50 o 
  -6   3   1      528.35      538.54     10.11 o 
  -5   3   1     5103.13     5555.47    125.43 o 
  -4   3   1     1032.35     1163.22     24.92 o 
  -3   3   1      358.77      317.66      6.97 o 
  -2   3   1      533.93      533.54      8.44 o 
  -1   3   1     3958.51     4250.18     43.20 o 
   0   3   1    23879.25    24358.22    191.29 o 
   1   3   1    22348.46    23893.13    287.56 o 
   2   3   1      150.75      159.58      4.24 o 
   3   3   1     1947.25     2144.96     50.54 o 
   4   3   1      380.28      398.55     11.80 o 
   5   3   1      371.64      393.91      8.79 o 
   6   3   1      601.61      705.54     13.69 o 
   7   3   1       26.84       27.71      2.52 o 
   8   3   1       73.32       73.49      4.26 o 
   9   3   1     1437.27     1363.62     16.69 o 
  10   3   1      111.04      107.15      4.65 o 
  11   3   1        8.22        0.22      3.83 o 
  12   3   1      180.85      146.75     10.15 o 
  13   3   1        2.49        3.37      7.00 o 
  14   3   1       53.00       56.67      9.33 o 
  15   3   1       51.11       78.61     15.49 o 
  16   3   1       27.97       62.03     35.95 o 
 -16   4   1        0.17        8.35     12.18 o 
 -15   4   1        9.79        9.39      9.43 o 
 -14   4   1       26.26       59.48      8.21 o 
 -13   4   1        3.95        0.58      5.40 o 
 -12   4   1        0.00        3.46      5.16 o 
 -11   4   1       51.98       49.88      4.16 o 
 -10   4   1       34.78       34.64      3.24 o 
  -9   4   1      140.66      142.53      4.56 o 
  -8   4   1      489.45      518.38      9.58 o 
  -7   4   1     2498.93     2803.39     55.65 o 
  -6   4   1      182.50      201.83      4.51 o 
  -5   4   1       63.32       62.86      3.26 o 
  -4   4   1       20.79       16.28      2.43 o 
  -3   4   1      383.80      339.22      6.44 o 
  -2   4   1       40.80       36.27      2.02 o 
  -1   4   1       25.85       14.04      1.80 o 
   0   4   1     2041.31     2185.22     18.87 o 
   1   4   1      809.42      935.52     14.35 o 
   2   4   1     1867.95     1987.89     32.63 o 
   3   4   1        0.02       -1.27      1.48 o 
   4   4   1       33.69       40.64      2.29 o 
   5   4   1       42.17       40.12      2.93 o 
   6   4   1      127.00      119.60      4.30 o 
   7   4   1      156.03      178.56      4.88 o 
   8   4   1       77.75       83.95      3.58 o 
   9   4   1      416.05      448.11      8.74 o 
  10   4   1      230.20      222.58      7.19 o 
  11   4   1      454.51      413.15     15.18 o 
  12   4   1        0.30        8.41      5.80 o 
  13   4   1      105.07      104.91     10.37 o 
  14   4   1      131.11      171.14     19.00 o 
  15   4   1      135.74      173.61     19.25 o 
 -16   5   1      307.04      329.37     55.74 o 
 -15   5   1      419.91      423.78     18.71 o 
 -14   5   1       13.28       14.88      7.10 o 
 -13   5   1       73.16       93.15     13.55 o 
 -12   5   1       40.00       58.92      7.83 o 
 -11   5   1       99.81      107.95      6.47 o 
 -10   5   1       27.42       25.83      3.60 o 
  -9   5   1     1174.78     1140.06     25.27 o 
  -8   5   1     2355.03     2370.63     51.92 o 
  -7   5   1      556.85      541.05     12.58 o 
  -6   5   1      517.06      534.27     10.25 o 
  -5   5   1        9.96        0.73      2.10 o 
  -4   5   1     1217.76     1191.16     23.72 o 
  -3   5   1     1540.22     1561.28     21.75 o 
  -2   5   1      276.27      301.57      4.89 o 
  -1   5   1     2135.91     2237.35     23.72 o 
   0   5   1      694.51      872.61      9.25 o 
   1   5   1        0.33        0.52      1.91 o 
   2   5   1      712.11      711.46      9.68 o 
   3   5   1        0.62        3.95      1.51 o 
   4   5   1      555.06      534.27     12.09 o 
   5   5   1      676.51      642.10     21.97 o 
   6   5   1        0.87        0.35      2.63 o 
   7   5   1       65.06       64.05      3.80 o 
   8   5   1     1086.24     1069.32     25.43 o 
   9   5   1      225.72      255.03      6.61 o 
  10   5   1      797.58      732.34     14.48 o 
  11   5   1      489.94      480.93     14.59 o 
  12   5   1      774.18      734.16     18.39 o 
  13   5   1      290.54      333.60     15.51 o 
  14   5   1       19.11        6.73     11.66 o 
  15   5   1       20.30       28.31     33.71 o 
 -15   6   1       21.32       41.63     13.17 o 
 -14   6   1      103.26      143.93     32.24 o 
 -13   6   1      353.27      401.72     22.40 o 
 -12   6   1      284.12      273.33     12.68 o 
 -11   6   1        0.77       -5.25      5.25 o 
 -10   6   1      337.72      328.38      9.58 o 
  -9   6   1       25.57       18.68      3.66 o 
  -8   6   1      889.99      864.15     21.27 o 
  -7   6   1      911.66      879.58     21.59 o 
  -6   6   1     1080.48     1097.68     23.52 o 
  -5   6   1     1271.77     1280.62     32.08 o 
  -4   6   1        9.57        3.50      2.24 o 
  -3   6   1     1904.03     1934.60     26.65 o 
  -2   6   1      765.23      795.70      9.39 o 
  -1   6   1     1904.67     1943.70     19.74 o 
   0   6   1       32.25       44.74      2.66 o 
   1   6   1      596.39      665.79      8.82 o 
   2   6   1    11137.35    11756.98    195.97 o 
   3   6   1     1005.03      997.91     23.69 o 
   4   6   1       81.42       85.21      3.96 o 
   5   6   1      544.06      534.80     11.75 o 
   6   6   1     1054.47      984.39     32.17 o 
   7   6   1     1445.87     1428.98     28.28 o 
   8   6   1      133.40      147.05      5.72 o 
   9   6   1        0.13       -2.10      4.19 o 
  10   6   1      493.79      497.47     12.25 o 
  11   6   1       35.28       60.31      7.57 o 
  12   6   1       33.27       32.52      7.95 o 
  13   6   1       26.65       28.05     17.13 o 
  14   6   1      291.27      319.19     18.40 o 
  15   6   1      102.27      165.37     46.49 o 
 -15   7   1       29.14       48.96     15.27 o 
 -14   7   1       62.61      101.44     25.50 o 
 -13   7   1        0.40       -1.90      7.22 o 
 -12   7   1      101.14       76.02      9.24 o 
 -11   7   1        1.03       -5.22      5.78 o 
 -10   7   1      397.36      390.88     11.41 o 
  -9   7   1        3.83        6.02      4.73 o 
  -8   7   1     1689.66     1630.83     42.80 o 
  -7   7   1      281.23      293.80      6.56 o 
  -6   7   1      874.38      862.58     16.12 o 
  -5   7   1       63.99       67.20      4.35 o 
  -4   7   1        0.27       -2.68      2.68 o 
  -3   7   1      502.77      503.18      9.44 o 
  -2   7   1       46.14       55.83      3.54 o 
  -1   7   1      856.42      917.47     10.61 o 
   0   7   1      102.57      136.42      3.97 o 
   1   7   1        1.18       -2.27      2.38 o 
   2   7   1       35.42       37.99      3.61 o 
   3   7   1        4.16        5.37      2.52 o 
   4   7   1      176.05      162.55      4.90 o 
   5   7   1       37.85       43.10      3.18 o 
   6   7   1      239.14      238.02      7.52 o 
   7   7   1      220.86      243.96     10.13 o 
   8   7   1      665.38      593.73     18.61 o 
   9   7   1      184.55      183.36     10.13 o 
  10   7   1        1.50       -6.48      6.48 o 
  11   7   1        0.22        1.93      6.67 o 
  12   7   1        0.02       -4.35      7.37 o 
  13   7   1       86.25      111.29     12.59 o 
  14   7   1      225.97      293.26     23.80 o 
 -14   8   1       70.59      124.81     16.26 o 
 -13   8   1      143.36      154.00     11.96 o 
 -12   8   1      161.71      153.55     11.39 o 
 -11   8   1      114.54      120.90      9.27 o 
 -10   8   1       54.72       53.84      7.73 o 
  -9   8   1     1520.46     1459.57     46.48 o 
  -8   8   1      215.00      220.20      8.32 o 
  -7   8   1        4.33        4.69      3.69 o 
  -6   8   1        4.51       -0.30      3.72 o 
  -5   8   1      660.05      616.91     20.16 o 
  -4   8   1      555.60      546.29     10.72 o 
  -3   8   1      830.54      812.31     13.00 o 
  -2   8   1      260.67      232.37      5.91 o 
  -1   8   1      684.06      655.91      9.81 o 
   0   8   1      375.91      386.36      7.87 o 
   1   8   1     1475.09     1435.81     16.57 o 
   2   8   1      572.19      552.01     11.79 o 
   3   8   1     3648.72     3602.97     58.79 o 
   4   8   1       71.23       68.82      3.87 o 
   5   8   1     2629.73     2708.46     58.01 o 
   6   8   1     1807.22     1775.58     43.99 o 
   7   8   1      151.97      162.73      8.01 o 
   8   8   1      159.26      168.45     12.27 o 
   9   8   1      737.18      723.74     21.70 o 
  10   8   1      331.63      339.38     14.68 o 
  11   8   1      206.93      219.96     11.81 o 
  12   8   1      119.38      113.25     11.24 o 
  13   8   1      256.61      303.46     26.74 o 
 -13   9   1        2.07       -4.67     11.49 o 
 -12   9   1      258.07      286.75     15.06 o 
 -11   9   1      371.34      381.99     15.10 o 
 -10   9   1       13.22       13.35      7.27 o 
  -9   9   1        0.50        4.02      5.93 o 
  -8   9   1      965.80      904.68     36.39 o 
  -7   9   1       20.11       24.14      5.40 o 
  -6   9   1       85.25       96.63      7.10 o 
  -5   9   1      262.37      281.33      8.99 o 
  -4   9   1      492.79      475.58     14.44 o 
  -3   9   1      750.97      725.89     11.08 o 
  -2   9   1       95.29       95.79      4.53 o 
  -1   9   1       11.86       -0.44      3.57 o 
   0   9   1      879.99      869.29     12.83 o 
   1   9   1      763.85      739.18     11.21 o 
   2   9   1      530.46      512.04     11.95 o 
   3   9   1      558.01      558.48     15.92 o 
   4   9   1     4938.30     4987.26     87.60 o 
   5   9   1     1642.30     1571.89     39.24 o 
   6   9   1      370.85      352.35     11.66 o 
   7   9   1     1193.13     1124.29     28.44 o 
   8   9   1      675.35      660.63     27.61 o 
   9   9   1      251.23      235.83     16.04 o 
  10   9   1       11.70       15.11      7.67 o 
  11   9   1       88.03       96.39     11.93 o 
  12   9   1      317.03      388.30     39.97 o 
  13   9   1      250.69      274.25     27.40 o 
 -12  10   1       34.72       48.72     22.95 o 
 -11  10   1      218.29      228.99     29.68 o 
 -10  10   1       71.94       54.53      8.84 o 
  -9  10   1        1.39        4.25      7.22 o 
  -8  10   1      123.36      109.85      8.71 o 
  -7  10   1      847.40      858.56     20.12 o 
  -6  10   1        2.81       -5.43      5.43 o 
  -5  10   1      270.08      272.83     14.47 o 
  -4  10   1       44.34       50.38      5.83 o 
  -3  10   1       50.65       43.76      5.09 o 
  -2  10   1      100.71      106.39      5.22 o 
  -1  10   1        0.29       -1.61      3.51 o 
   0  10   1      208.19      209.78      6.44 o 
   1  10   1      268.14      243.36      6.88 o 
   2  10   1      420.97      429.37     12.09 o 
   3  10   1      366.97      362.95      9.69 o 
   4  10   1       10.69       11.93      4.48 o 
   5  10   1        6.00       -4.49      4.78 o 
   6  10   1      621.90      587.80     22.85 o 
   7  10   1      151.08      148.09      9.60 o 
   8  10   1       92.70       86.44      8.40 o 
   9  10   1      343.15      366.67     15.40 o 
  10  10   1        9.89       13.26     12.12 o 
  11  10   1       14.77       35.41     13.17 o 
  12  10   1       12.45       19.96     13.03 o 
 -11  11   1       86.37       83.27     15.39 o 
 -10  11   1       10.50        4.93     12.50 o 
  -9  11   1      404.95      409.36     26.27 o 
  -8  11   1       59.37       49.75     14.57 o 
  -7  11   1      295.63      263.79     12.19 o 
  -6  11   1      129.19      133.26      8.84 o 
  -5  11   1       90.62       94.45      9.39 o 
  -4  11   1      107.48      112.45      9.00 o 
  -3  11   1       30.34       23.43      5.15 o 
  -2  11   1       62.23       59.22      5.87 o 
  -1  11   1       52.75       50.21      5.67 o 
   0  11   1      303.07      299.10      8.52 o 
   1  11   1      813.18      746.95     14.58 o 
   2  11   1       14.57       14.19      4.96 o 
   3  11   1      186.32      182.57      9.11 o 
   4  11   1       16.66       10.12      7.01 o 
   5  11   1       22.08       28.75      6.80 o 
   6  11   1        1.92       -4.12      6.40 o 
   7  11   1       56.20       49.58      8.14 o 
   8  11   1        9.26       12.08      9.68 o 
   9  11   1      127.63      130.27     21.40 o 
  10  11   1      118.79      107.26     17.81 o 
 -10  12   1       13.49       -4.66     16.16 o 
  -9  12   1      360.54      366.90     34.65 o 
  -8  12   1       15.37       -0.63     13.00 o 
  -7  12   1       38.22       23.70      9.15 o 
  -6  12   1      201.36      213.24     11.93 o 
  -5  12   1       29.87       25.71      6.93 o 
  -4  12   1      215.88      217.58     10.81 o 
  -3  12   1        5.50        4.00      6.18 o 
  -2  12   1      337.40      365.41     12.37 o 
  -1  12   1      555.95      548.63     13.79 o 
   0  12   1        1.72        1.17      6.17 o 
   1  12   1      129.91      134.00      8.59 o 
   2  12   1       15.39        8.84      5.62 o 
   3  12   1       87.80       79.86      7.92 o 
   4  12   1        0.26       -5.29      6.37 o 
   5  12   1        4.40       -4.44      6.38 o 
   6  12   1       22.09       21.73      9.08 o 
   7  12   1       82.96       83.52     10.87 o 
   8  12   1       31.85        0.87     26.68 o 
   9  12   1       29.79       27.07     20.17 o 
  -8  13   1      144.18      138.44     33.10 o 
  -7  13   1      205.07      249.99     32.23 o 
  -6  13   1      182.61      165.35     24.65 o 
  -5  13   1       12.65       10.60     10.81 o 
  -4  13   1       57.78       81.66     11.54 o 
  -3  13   1      340.09      352.72     15.39 o 
  -2  13   1        3.89        2.25      6.66 o 
  -1  13   1       68.78       75.87      9.21 o 
   0  13   1      621.35      634.15     19.84 o 
   1  13   1        0.08       -7.19      8.50 o 
   2  13   1        7.28       -4.34      6.64 o 
   3  13   1      122.37      131.83     10.48 o 
   4  13   1        7.18       -2.13      9.68 o 
   5  13   1       25.63       42.30     12.45 o 
   6  13   1       55.19       64.85     17.93 o 
   7  13   1      144.04      203.70     31.18 o 
  -5  14   1        3.76       13.66     12.60 o 
  -4  14   1      110.02       96.08     18.53 o 
  -3  14   1      125.83      116.97     29.73 o 
  -2  14   1        0.69       19.30     16.24 o 
  -1  14   1        9.29       33.31     16.80 o 
   0  14   1        2.53        6.82     21.75 o 
   1  14   1       27.31        5.15     16.63 o 
   2  14   1      122.91      150.18     14.73 o 
   3  14   1       28.07       24.15     12.95 o 
   4  14   1      109.71      131.83     29.30 o 
 -17   0   2       69.61       89.42     19.52 o 
 -16   0   2       41.82       20.48     14.59 o 
 -15   0   2       29.78       31.71     12.18 o 
 -14   0   2        1.25       -6.80      6.80 o 
 -13   0   2       34.41       47.96      8.11 o 
 -12   0   2     1277.36     1235.63     21.98 o 
 -11   0   2     2363.09     2300.82     35.21 o 
 -10   0   2      296.79      267.09      8.08 o 
  -9   0   2       23.01       31.72      3.51 o 
  -8   0   2     2771.61     2650.58     43.64 o 
  -7   0   2       11.47        0.95      3.38 o 
  -6   0   2     4303.20     4375.82     69.03 o 
  -5   0   2      412.11      379.22      8.47 o 
  -4   0   2     1485.12     1414.04     28.32 o 
  -3   0   2        0.61       -3.66      3.66 o 
  -2   0   2     5535.34     5440.50     73.00 o 
  -1   0   2     1032.72     1017.80     27.19 o 
   0   0   2    27237.49    24084.48    476.96 o 
   1   0   2     1546.86     1419.93     18.12 o 
   2   0   2     1175.99     1097.01     14.08 o 
   3   0   2     2229.60     2144.71     23.98 o 
   4   0   2     3523.51     3421.53     38.57 o 
   5   0   2     4192.89     4209.37     45.64 o 
   6   0   2       59.53       76.23      3.18 o 
   7   0   2     1165.70     1194.46     20.31 o 
   8   0   2     7117.02     6996.59     97.33 o 
   9   0   2    11522.30    11378.26    156.70 o 
  10   0   2     1667.10     1685.50     28.73 o 
  11   0   2     2076.36     2087.42     45.98 o 
  12   0   2      766.70      811.75     24.27 o 
  13   0   2      321.00      337.75     22.86 o 
  14   0   2       54.31       69.88     14.69 o 
 -17   1   2      131.20      169.95     22.91 o 
 -16   1   2       28.23       38.28     10.25 o 
 -15   1   2       16.11       11.01      6.99 o 
 -14   1   2      111.98      111.06      8.74 o 
 -13   1   2      130.65      126.30      8.81 o 
 -12   1   2      179.75      187.37      5.98 o 
 -11   1   2     1561.85     1534.68     18.98 o 
 -10   1   2      438.10      430.57      7.59 o 
  -9   1   2      694.56      667.22     10.28 o 
  -8   1   2      108.10       96.85      3.41 o 
  -7   1   2     5470.76     6085.35     67.05 o 
  -6   1   2      241.43      240.99      5.69 o 
  -5   1   2        1.92        0.92      1.88 o 
  -4   1   2      111.58       91.17      3.50 o 
  -3   1   2     4786.90     4584.85     82.17 o 
  -2   1   2      901.80      921.98     11.70 o 
  -1   1   2     4700.57     4440.82     36.52 o 
   0   1   2    12080.76    11470.65    253.56 o 
   1   1   2      128.87      148.60      3.20 o 
   2   1   2      189.10      219.00      3.48 o 
   3   1   2       15.44       11.33      1.53 o 
   4   1   2      300.38      270.96      3.89 o 
   5   1   2      530.62      598.30      6.98 o 
   6   1   2        9.03       25.37      2.34 o 
   7   1   2      350.01      323.20      5.53 o 
   8   1   2       15.93       11.99      2.56 o 
   9   1   2        0.38       -1.91      2.61 o 
  10   1   2     9001.99     8955.64     83.43 o 
  11   1   2       10.48       12.40      6.47 o 
  12   1   2      242.93      267.92     14.08 o 
  13   1   2        1.68       -4.99      8.45 o 
  14   1   2       81.59       60.67     11.27 o 
  15   1   2      225.01      326.40     44.78 o 
  16   1   2        0.03        5.76     31.15 o 
 -17   2   2       10.60       -6.28     11.72 o 
 -16   2   2      372.62      441.69     25.56 o 
 -15   2   2       81.80       80.90      9.04 o 
 -14   2   2        0.60        2.09      6.14 o 
 -13   2   2      549.15      533.95     16.28 o 
 -12   2   2        1.13       -1.29      3.25 o 
 -11   2   2       90.16       94.49      5.33 o 
 -10   2   2       46.96       42.99      3.69 o 
  -9   2   2        8.42       12.84      2.43 o 
  -8   2   2     1387.56     1476.23     19.41 o 
  -7   2   2     1205.69     1193.72     15.87 o 
  -6   2   2     3476.69     3651.00     46.61 o 
  -5   2   2      361.82      363.83      7.48 o 
  -4   2   2     2484.85     2366.44     30.94 o 
  -3   2   2     3016.55     2900.17     32.78 o 
  -2   2   2     4169.30     4086.12     31.54 o 
  -1   2   2     4082.10     4100.14     30.12 o 
   0   2   2     4305.82     4327.51     46.39 o 
   1   2   2      332.08      309.85      5.83 o 
   2   2   2      270.08      292.49      5.44 o 
   3   2   2        0.16       -0.30      1.47 o 
   4   2   2     1779.77     1834.03     27.59 o 
   5   2   2     6383.65     7066.73     65.50 o 
   6   2   2       38.87       57.34      3.00 o 
   7   2   2      438.02      487.79      9.09 o 
   8   2   2      341.31      335.30      6.55 o 
   9   2   2      220.15      218.91      5.78 o 
  10   2   2        3.84       -2.74      2.74 o 
  11   2   2        6.47       -1.19      3.50 o 
  12   2   2       21.59       22.52      6.99 o 
  13   2   2       15.16        8.16      7.12 o 
  14   2   2      121.39      143.12     13.24 o 
  15   2   2       45.96       41.22     31.38 o 
 -17   3   2      188.75      194.58     25.68 o 
 -16   3   2       24.76       20.50     12.68 o 
 -15   3   2        1.85       -2.91      7.07 o 
 -14   3   2      128.22      140.77      9.90 o 
 -13   3   2     1009.71     1018.56     20.26 o 
 -12   3   2      379.72      370.01      8.68 o 
 -11   3   2       56.26       52.98      4.17 o 
 -10   3   2      140.09      127.85      4.74 o 
  -9   3   2      144.74      130.37      4.60 o 
  -8   3   2      804.54      796.29     13.47 o 
  -7   3   2        1.20        0.17      2.17 o 
  -6   3   2     1375.35     1447.00     17.52 o 
  -5   3   2     2853.50     2789.14     54.12 o 
  -4   3   2     1534.17     1480.26     31.57 o 
  -3   3   2       17.96       29.50      2.32 o 
  -2   3   2      236.48      280.24      3.68 o 
  -1   3   2     5527.66     5360.22     40.18 o 
   0   3   2      208.80      233.93      3.32 o 
   1   3   2    11919.04    12933.01    154.08 o 
   2   3   2     7908.86     8080.37    150.87 o 
   3   3   2      804.12      790.91     17.18 o 
   4   3   2      290.41      279.40      5.91 o 
   5   3   2       11.78       10.91      2.00 o 
   6   3   2      406.49      383.50      6.49 o 
   7   3   2      641.53      685.14     10.77 o 
   8   3   2       10.61       11.65      2.63 o 
   9   3   2      168.07      184.81      5.54 o 
  10   3   2      127.94      117.94      5.76 o 
  11   3   2      300.85      298.52     13.14 o 
  12   3   2       66.89       56.56      8.40 o 
  13   3   2      132.22      131.21     10.82 o 
  14   3   2      530.16      531.30     28.68 o 
  15   3   2      196.48      308.06     47.41 o 
 -16   4   2       63.33      101.14     14.90 o 
 -15   4   2       54.98       52.67      9.99 o 
 -14   4   2      422.41      439.47     13.45 o 
 -13   4   2      780.20      743.60     21.47 o 
 -12   4   2      275.10      257.80      8.62 o 
 -11   4   2     1201.58     1084.59     14.41 o 
 -10   4   2      310.15      277.27      7.03 o 
  -9   4   2      198.98      213.46      5.63 o 
  -8   4   2       13.12        5.05      2.31 o 
  -7   4   2       20.36       34.41      2.46 o 
  -6   4   2     2141.99     2171.68     58.18 o 
  -5   4   2      196.53      193.15      5.00 o 
  -4   4   2      542.48      535.62      8.48 o 
  -3   4   2        1.13       -0.69      1.14 o 
  -2   4   2       76.63       63.83      2.39 o 
  -1   4   2       32.67       34.51      1.89 o 
   0   4   2     6323.79     6422.17     47.80 o 
   1   4   2     1005.10      955.05     13.90 o 
   2   4   2     1013.69     1082.97     17.22 o 
   3   4   2     2511.42     2687.52     49.88 o 
   4   4   2      862.07      865.96     20.25 o 
   5   4   2        0.57        0.19      2.19 o 
   6   4   2      249.67      255.38      7.75 o 
   7   4   2       62.22       73.30      3.63 o 
   8   4   2      890.14      878.88     21.63 o 
   9   4   2      198.60      207.32      5.47 o 
  10   4   2        7.85        1.47      4.22 o 
  11   4   2       23.16       21.55      6.24 o 
  12   4   2      104.00      102.05      9.93 o 
  13   4   2       83.14       95.27     10.15 o 
  14   4   2       36.59       39.82     13.50 o 
  15   4   2       53.35       89.72     36.48 o 
 -16   5   2        4.49        0.66     11.29 o 
 -15   5   2      143.99      158.06     11.66 o 
 -14   5   2       74.06       75.34      8.22 o 
 -13   5   2       27.14       25.38      6.60 o 
 -12   5   2       34.71       36.86      9.55 o 
 -11   5   2       19.71       15.10      3.49 o 
 -10   5   2      483.61      393.55     13.45 o 
  -9   5   2        1.97       -4.02      4.02 o 
  -8   5   2       60.72       49.11      3.17 o 
  -7   5   2       73.39       81.40      3.75 o 
  -6   5   2       72.38       78.97      3.61 o 
  -5   5   2      548.20      570.30     11.34 o 
  -4   5   2        7.94       11.31      2.01 o 
  -3   5   2        8.82        6.12      1.72 o 
  -2   5   2     2405.46     2736.41     23.59 o 
  -1   5   2     1303.39     1400.51     11.82 o 
   0   5   2     3261.41     3498.19     28.50 o 
   1   5   2      100.61      119.86      3.11 o 
   2   5   2       78.44       94.96      2.83 o 
   3   5   2      824.18      943.67     19.61 o 
   4   5   2      386.08      437.92     10.89 o 
   5   5   2      192.98      202.89      5.01 o 
   6   5   2      146.57      145.53      4.98 o 
   7   5   2       19.04       16.47      3.32 o 
   8   5   2      505.69      482.68     10.75 o 
   9   5   2       84.63      102.74      5.78 o 
  10   5   2      754.87      744.20     16.13 o 
  11   5   2        1.83        0.12      5.76 o 
  12   5   2       70.20       74.39     14.16 o 
  13   5   2        8.56        3.67     12.37 o 
  14   5   2       20.28       62.65     34.93 o 
  15   5   2       67.20       58.04     35.49 o 
 -16   6   2        0.17      -10.34     10.34 o 
 -15   6   2       64.65       72.90     10.48 o 
 -14   6   2       69.96       57.34     13.54 o 
 -13   6   2      104.66      107.32     10.01 o 
 -12   6   2        3.46        1.83      5.86 o 
 -11   6   2        2.36       -2.76      5.11 o 
 -10   6   2        8.23        4.49      3.63 o 
  -9   6   2      109.55      112.05      4.82 o 
  -8   6   2      109.19       97.81      7.06 o 
  -7   6   2      565.59      529.81     16.28 o 
  -6   6   2       62.16       67.77      3.09 o 
  -5   6   2        1.41       -1.20      2.32 o 
  -4   6   2        0.25       -0.16      2.06 o 
  -3   6   2        8.41        0.41      2.03 o 
  -2   6   2      135.06      131.25      3.41 o 
  -1   6   2     3763.26     4306.82     36.22 o 
   0   6   2     3904.46     4574.28     39.88 o 
   1   6   2     1488.50     1521.53     16.78 o 
   2   6   2      939.84      983.54     19.44 o 
   3   6   2      740.95      810.83     12.83 o 
   4   6   2      209.80      201.51      4.78 o 
   5   6   2      402.10      385.65      9.33 o 
   6   6   2      164.22      182.31      5.58 o 
   7   6   2       88.44       96.77      5.59 o 
   8   6   2      388.87      360.50     12.54 o 
   9   6   2      133.51      114.58      7.27 o 
  10   6   2        8.47        0.94      4.95 o 
  11   6   2      284.27      258.24     13.06 o 
  12   6   2       57.69       67.96     19.18 o 
  13   6   2      140.75      153.25     13.64 o 
  14   6   2        0.66       61.60     35.79 o 
 -15   7   2        0.19       -1.25      7.97 o 
 -14   7   2     1087.94     1132.60     38.61 o 
 -13   7   2       74.99       99.89      8.49 o 
 -12   7   2        8.63       -0.27      5.93 o 
 -11   7   2        3.97       -2.21      5.74 o 
 -10   7   2        0.62        0.36      4.15 o 
  -9   7   2      402.74      415.17      9.87 o 
  -8   7   2      243.43      252.09     12.31 o 
  -7   7   2      130.69      134.19      4.93 o 
  -6   7   2     2563.82     2448.33     51.71 o 
  -5   7   2     4371.64     4369.15     82.91 o 
  -4   7   2      576.09      594.01     10.66 o 
  -3   7   2      194.30      242.17      5.57 o 
  -2   7   2       33.47       62.05      3.25 o 
  -1   7   2     1319.59     1320.03     14.10 o 
   0   7   2       15.78       22.42      2.77 o 
   1   7   2     2158.79     2386.93     29.53 o 
   2   7   2     3475.33     3464.76     53.05 o 
   3   7   2      534.14      508.40     11.81 o 
   4   7   2       14.09       10.97      2.54 o 
   5   7   2      605.80      595.05     18.29 o 
   6   7   2     1608.06     1554.06     53.54 o 
   7   7   2     1539.47     1423.88     37.21 o 
   8   7   2       31.57       22.56      5.69 o 
   9   7   2       29.74       26.86      6.40 o 
  10   7   2      297.55      314.23     14.64 o 
  11   7   2      744.32      723.67     26.78 o 
  12   7   2        0.08       -5.95      7.67 o 
  13   7   2      438.35      442.19     28.33 o 
  14   7   2      584.08      606.93     39.77 o 
 -14   8   2       10.17       25.03      8.86 o 
 -13   8   2        3.12        9.80      8.03 o 
 -12   8   2       16.37       11.05      6.87 o 
 -11   8   2       21.98       31.59      7.17 o 
 -10   8   2       61.02       58.72     10.37 o 
  -9   8   2      364.32      352.83     10.22 o 
  -8   8   2      463.24      447.66     12.74 o 
  -7   8   2       93.60       94.76      4.89 o 
  -6   8   2     1409.15     1422.54     22.68 o 
  -5   8   2       80.81       82.93      4.81 o 
  -4   8   2     2077.82     2118.39     36.50 o 
  -3   8   2      675.07      694.30     12.09 o 
  -2   8   2      363.85      394.72      7.37 o 
  -1   8   2       36.26       42.07      3.41 o 
   0   8   2       16.59        5.46      3.04 o 
   1   8   2      264.50      282.63      6.42 o 
   2   8   2      514.19      553.67     10.76 o 
   3   8   2     2020.04     2083.60     44.63 o 
   4   8   2     2593.68     2623.32     60.65 o 
   5   8   2      241.38      244.20      9.55 o 
   6   8   2      174.88      167.62      8.26 o 
   7   8   2       14.97       12.37      5.32 o 
   8   8   2      247.61      233.23     10.14 o 
   9   8   2        8.64        4.64      5.70 o 
  10   8   2      287.53      284.69     12.93 o 
  11   8   2       35.21       26.58     14.11 o 
  12   8   2      230.35      250.63     33.80 o 
  13   8   2       35.19       85.47     48.58 o 
 -14   9   2       93.88      117.34     21.22 o 
 -13   9   2       75.54       84.72     10.92 o 
 -12   9   2        4.36        7.01      8.27 o 
 -11   9   2       23.24       36.01      8.01 o 
 -10   9   2      173.45      178.37     11.74 o 
  -9   9   2      606.03      594.20     15.39 o 
  -8   9   2      127.34      124.23      9.99 o 
  -7   9   2      774.12      758.08     20.04 o 
  -6   9   2        2.26       -3.95      3.95 o 
  -5   9   2      151.79      144.13      6.85 o 
  -4   9   2        2.78       -1.89      3.54 o 
  -3   9   2      467.63      445.75      9.41 o 
  -2   9   2     1459.78     1422.74     16.30 o 
  -1   9   2      480.42      430.72      8.40 o 
   0   9   2      146.85      143.23      5.37 o 
   1   9   2     1876.94     1916.47     29.48 o 
   2   9   2       55.17       72.04      4.59 o 
   3   9   2     2353.64     2400.32     42.75 o 
   4   9   2       52.12       53.80      5.01 o 
   5   9   2        5.97       14.36      4.92 o 
   6   9   2        5.33       12.65      5.85 o 
   7   9   2       97.55      108.36      8.22 o 
   8   9   2        9.12       12.08      6.20 o 
   9   9   2      138.26      140.50     10.44 o 
  10   9   2      158.40      225.71     16.11 o 
  11   9   2      167.08      176.53     16.92 o 
  12   9   2        0.47      -12.85     15.00 o 
 -13  10   2      114.85      159.00     17.78 o 
 -12  10   2      124.82      160.16     20.62 o 
 -11  10   2      117.83      136.57     12.07 o 
 -10  10   2       59.96       77.30      9.63 o 
  -9  10   2       13.88        2.62      7.32 o 
  -8  10   2        8.10        1.59      6.03 o 
  -7  10   2      475.63      460.32     19.65 o 
  -6  10   2      438.15      436.34     17.03 o 
  -5  10   2      110.24      109.37      7.77 o 
  -4  10   2      301.66      291.73      9.70 o 
  -3  10   2      555.98      558.50     14.07 o 
  -2  10   2      202.30      197.74      6.18 o 
  -1  10   2      199.86      190.72      6.14 o 
   0  10   2      586.79      524.47      9.71 o 
   1  10   2      891.00      820.91     13.83 o 
   2  10   2       84.03       81.26      6.16 o 
   3  10   2        9.22       10.18      4.60 o 
   4  10   2      120.85      115.81      6.21 o 
   5  10   2       57.80       56.07      5.93 o 
   6  10   2       91.16       97.64      8.36 o 
   7  10   2      285.84      288.11     12.34 o 
   8  10   2      118.97      119.66     12.77 o 
   9  10   2      632.83      604.92     19.43 o 
  10  10   2       32.84       42.86     13.27 o 
  11  10   2      198.27      223.87     18.62 o 
 -11  11   2       86.61       75.35     15.00 o 
 -10  11   2       21.64       25.48     12.86 o 
  -9  11   2      419.48      438.12     30.62 o 
  -8  11   2        0.14       -3.70      8.63 o 
  -7  11   2      236.96      246.48     11.57 o 
  -6  11   2       64.24       68.14     12.78 o 
  -5  11   2       59.39       69.92      9.59 o 
  -4  11   2       87.55       98.01      8.49 o 
  -3  11   2        5.25       -1.71      5.03 o 
  -2  11   2       72.63       68.49      5.83 o 
  -1  11   2       67.33       71.10      5.92 o 
   0  11   2      563.58      508.42     11.72 o 
   1  11   2       53.79       52.70      5.27 o 
   2  11   2       21.13       17.14      5.05 o 
   3  11   2        8.53        0.79      5.31 o 
   4  11   2        0.04       -0.43      5.44 o 
   5  11   2        1.81       -0.10      5.33 o 
   6  11   2       87.16       82.35      8.75 o 
   7  11   2      113.17      122.93     13.15 o 
   8  11   2        1.11       -1.20     11.30 o 
   9  11   2       64.46       71.26     19.36 o 
  10  11   2      726.53      769.05     64.19 o 
 -10  12   2        0.02       -9.28     14.56 o 
  -9  12   2       81.21       65.45     14.88 o 
  -8  12   2      192.86      166.63     14.79 o 
  -7  12   2      102.87      108.74     14.91 o 
  -6  12   2       39.77       39.71     13.07 o 
  -5  12   2       41.06       33.40      7.89 o 
  -4  12   2      190.61      198.96     15.89 o 
  -3  12   2       19.31       10.81      7.33 o 
  -2  12   2       58.02       47.34      8.24 o 
  -1  12   2      326.49      308.93     11.70 o 
   0  12   2        1.20        2.14      5.52 o 
   1  12   2      161.33      152.36      8.38 o 
   2  12   2        9.89       11.23      6.45 o 
   3  12   2       84.09       84.78      8.19 o 
   4  12   2      163.38      181.56      9.80 o 
   5  12   2        5.04       -1.20      7.18 o 
   6  12   2       52.22       43.62      9.96 o 
   7  12   2        1.23       -4.40     10.12 o 
   8  12   2        4.28      -20.58     30.79 o 
   9  12   2      244.92      273.59     32.03 o 
  -8  13   2      109.85      108.80     17.17 o 
  -7  13   2      163.82      182.66     31.45 o 
  -6  13   2        1.54        4.67     10.66 o 
  -5  13   2        8.23        5.60     10.50 o 
  -4  13   2        7.35       -4.93      9.91 o 
  -3  13   2      160.30      142.89     12.88 o 
  -2  13   2      112.52      114.38     15.91 o 
  -1  13   2      127.17      131.63     18.53 o 
   0  13   2        3.67        0.73      9.01 o 
   1  13   2      147.48      132.37     12.76 o 
   2  13   2      181.99      169.61     11.36 o 
   3  13   2      112.46      107.03     10.12 o 
   4  13   2       15.51       18.89      8.89 o 
   5  13   2       16.18       20.03     11.98 o 
   6  13   2       29.91       32.52     12.02 o 
   7  13   2       14.60        5.66     20.68 o 
  -5  14   2       33.45       32.15     12.92 o 
  -4  14   2      105.60      106.71     14.95 o 
  -3  14   2      105.72       92.27     18.16 o 
  -2  14   2      149.18      144.85     20.29 o 
  -1  14   2      192.51      189.21     21.83 o 
   0  14   2      356.41      422.05     27.94 o 
   1  14   2      526.60      550.71     31.72 o 
   2  14   2      144.71      130.10     18.10 o 
   3  14   2        9.35        6.08     13.04 o 
   4  14   2       12.03        1.12     22.59 o 
 -17   1   3        2.61        3.95      9.75 o 
 -16   1   3       47.87       52.28     10.11 o 
 -15   1   3      187.15      181.08     10.64 o 
 -14   1   3       67.46       70.59      7.55 o 
 -13   1   3      938.63      952.36     20.53 o 
 -12   1   3     1769.57     1786.94     22.19 o 
 -11   1   3        2.47        3.59      2.98 o 
 -10   1   3      237.06      228.87      5.46 o 
  -9   1   3      793.08      780.73     11.20 o 
  -8   1   3     1439.17     1447.25     20.12 o 
  -7   1   3       18.34       31.88      3.76 o 
  -6   1   3     1658.19     1649.58     21.66 o 
  -5   1   3     1059.50      990.90     13.00 o 
  -4   1   3     1929.10     1808.29     23.81 o 
  -3   1   3      115.69      114.90      3.11 o 
  -2   1   3    27975.87    26266.62    238.29 o 
  -1   1   3     3207.82     2995.76     29.82 o 
   0   1   3    13798.27    13349.61    181.57 o 
   1   1   3     4587.37     4610.50     49.05 o 
   2   1   3     1084.90     1102.72     15.88 o 
   3   1   3      790.29      833.39      8.61 o 
   4   1   3     1075.73     1072.58     10.33 o 
   5   1   3      436.85      405.95      6.79 o 
   6   1   3     1281.49     1267.28     13.60 o 
   7   1   3       31.18       20.18      2.54 o 
   8   1   3     1539.14     1517.89     15.52 o 
   9   1   3      470.70      489.94      9.16 o 
  10   1   3       23.57       13.17      3.93 o 
  11   1   3      125.27      126.95      9.47 o 
  12   1   3      926.52      921.87     23.34 o 
  13   1   3      396.71      387.23     20.36 o 
  14   1   3       59.33       62.68     11.89 o 
  15   1   3       35.47        2.37     28.81 o 
 -17   2   3       73.90       75.05     14.21 o 
 -16   2   3      272.66      327.58     17.29 o 
 -15   2   3       59.14       59.89      8.05 o 
 -14   2   3       60.56       79.03      9.38 o 
 -13   2   3      252.37      211.59      7.60 o 
 -12   2   3      111.56      108.11      5.26 o 
 -11   2   3      104.62      109.81      4.91 o 
 -10   2   3      200.35      210.72      5.98 o 
  -9   2   3      768.43      729.75     14.43 o 
  -8   2   3       99.20      124.82      5.39 o 
  -7   2   3     1083.07     1176.87     16.10 o 
  -6   2   3      312.16      258.96      5.87 o 
  -5   2   3      164.18      220.66      6.66 o 
  -4   2   3     5833.05     5380.51     70.89 o 
  -3   2   3     4825.88     4834.97     38.63 o 
  -2   2   3     8904.04     8452.61     61.97 o 
  -1   2   3     6775.15     6556.88     49.96 o 
   0   2   3      863.75      927.83     14.91 o 
   1   2   3      330.55      327.95      6.31 o 
   2   2   3        6.01        2.43      1.74 o 
   3   2   3      491.46      563.38     11.52 o 
   4   2   3     2414.11     2704.41     51.46 o 
   5   2   3      204.84      245.95      4.62 o 
   6   2   3     1315.20     1333.99     15.30 o 
   7   2   3      933.90      911.29     12.75 o 
   8   2   3        1.93        0.38      2.48 o 
   9   2   3      138.25      138.74      4.83 o 
  10   2   3     2609.79     2554.84     37.23 o 
  11   2   3      234.33      236.85     11.88 o 
  12   2   3      181.97      181.98     11.53 o 
  13   2   3        5.18       12.52      7.41 o 
  14   2   3      243.81      319.38     23.84 o 
  15   2   3      141.59      165.87     39.57 o 
 -17   3   3       23.21       20.08     12.25 o 
 -16   3   3        1.01       -7.09      8.04 o 
 -15   3   3       86.10       75.31      8.56 o 
 -14   3   3       68.88       93.41      6.74 o 
 -13   3   3       46.26       52.89      7.91 o 
 -12   3   3       42.40       55.12      4.76 o 
 -11   3   3       43.91       38.26      3.59 o 
 -10   3   3       74.93       80.79      4.83 o 
  -9   3   3        1.20       -2.77      2.77 o 
  -8   3   3       59.92       55.00      3.90 o 
  -7   3   3      657.69      677.31     13.49 o 
  -6   3   3      640.06      648.40     11.90 o 
  -5   3   3        9.73        3.58      1.51 o 
  -4   3   3      212.12      244.77      3.96 o 
  -3   3   3        0.86        2.93      1.35 o 
  -2   3   3     1635.45     1630.67     13.89 o 
  -1   3   3      962.94      997.66      8.58 o 
   0   3   3      789.49      813.39      7.65 o 
   1   3   3     1390.72     1521.65     24.84 o 
   2   3   3       12.90       23.93      1.82 o 
   3   3   3     9963.79    10764.72    207.49 o 
   4   3   3     2118.41     2385.54     50.56 o 
   5   3   3       16.16       16.60      2.09 o 
   6   3   3       96.47      131.01      3.65 o 
   7   3   3       65.28       69.06      3.65 o 
   8   3   3       37.32       52.68      3.51 o 
   9   3   3      473.32      448.14      9.32 o 
  10   3   3      211.58      200.01      9.36 o 
  11   3   3        3.17        1.15      6.64 o 
  12   3   3        5.08       -5.45      6.93 o 
  13   3   3       69.94       97.32     10.37 o 
  14   3   3       13.22       35.29     28.81 o 
  15   3   3       27.42       65.65     34.83 o 
 -17   4   3       38.47       77.21     42.90 o 
 -16   4   3       26.64       26.93     10.98 o 
 -15   4   3       54.50       69.96     11.92 o 
 -14   4   3      165.30      160.28      8.27 o 
 -13   4   3      112.64      105.85      5.92 o 
 -12   4   3       33.83       55.37      6.53 o 
 -11   4   3      291.76      283.52      7.72 o 
 -10   4   3       72.70       64.59      4.28 o 
  -9   4   3       54.65       49.78      4.20 o 
  -8   4   3      660.91      683.33     12.40 o 
  -7   4   3       97.02       84.31      3.82 o 
  -6   4   3       28.06       36.16      2.82 o 
  -5   4   3      172.60      163.83      4.81 o 
  -4   4   3       66.29       71.43      2.40 o 
  -3   4   3     1290.47     1427.79     13.99 o 
  -2   4   3      519.68      604.84      6.56 o 
  -1   4   3        1.14       -1.20      1.52 o 
   0   4   3      560.41      601.34      6.48 o 
   1   4   3     2100.47     2280.86     23.82 o 
   2   4   3     1393.15     1499.57     19.78 o 
   3   4   3        7.46        8.09      2.08 o 
   4   4   3       26.95       44.61      2.65 o 
   5   4   3       23.06       37.90      2.73 o 
   6   4   3       95.96      122.79      3.59 o 
   7   4   3        3.10       -0.95      2.71 o 
   8   4   3       11.68        2.41      3.19 o 
   9   4   3      200.92      201.65      8.18 o 
  10   4   3      723.34      670.19     15.09 o 
  11   4   3      419.56      414.49     16.23 o 
  12   4   3       14.34        2.44      7.52 o 
  13   4   3       34.82       35.47     10.39 o 
  14   4   3        0.12       40.07     29.89 o 
  15   4   3        3.78      -13.79     30.59 o 
 -16   5   3       95.12      141.08     11.27 o 
 -15   5   3       40.38       17.21      7.44 o 
 -14   5   3       71.03       54.25      8.82 o 
 -13   5   3       14.24       12.53     10.04 o 
 -12   5   3      179.43      192.99      7.84 o 
 -11   5   3       15.81        7.91      2.81 o 
 -10   5   3      498.21      494.94     10.90 o 
  -9   5   3      237.39      249.49      5.36 o 
  -8   5   3      640.36      615.39     12.14 o 
  -7   5   3     2808.62     2996.22     60.35 o 
  -6   5   3       80.13       70.34      3.41 o 
  -5   5   3       35.73       54.07      3.04 o 
  -4   5   3      380.84      330.20      5.22 o 
  -3   5   3       23.05       40.34      2.08 o 
  -2   5   3      709.23      790.52      8.00 o 
  -1   5   3     2941.47     3166.17     26.08 o 
   0   5   3      907.66     1055.95      9.88 o 
   1   5   3     2026.67     1988.10     27.48 o 
   2   5   3     4520.62     4558.24     90.31 o 
   3   5   3      158.03      173.07      4.88 o 
   4   5   3      820.25      720.18     18.13 o 
   5   5   3      695.81      730.97     11.22 o 
   6   5   3       43.93       45.12      3.11 o 
   7   5   3       14.79       11.82      3.24 o 
   8   5   3       11.15        5.88      4.23 o 
   9   5   3        3.24        6.65      4.79 o 
  10   5   3       27.64       19.52      5.77 o 
  11   5   3      287.11      257.79     13.05 o 
  12   5   3      875.44      938.55     37.94 o 
  13   5   3       80.80      104.19     16.36 o 
  14   5   3       38.25       29.66     33.52 o 
 -16   6   3       46.15       21.10      8.83 o 
 -15   6   3       58.40       51.02      9.07 o 
 -14   6   3      180.15      187.71     18.84 o 
 -13   6   3      238.09      240.29     10.46 o 
 -12   6   3      201.09      193.69     10.79 o 
 -11   6   3        8.15        4.89      4.22 o 
 -10   6   3       26.25       14.65      4.04 o 
  -9   6   3      948.49      947.75     17.11 o 
  -8   6   3     1617.98     1616.80     36.74 o 
  -7   6   3       89.06       78.20      4.50 o 
  -6   6   3     2054.95     1975.97     36.68 o 
  -5   6   3      365.82      371.48      6.20 o 
  -4   6   3      185.33      190.36      4.69 o 
  -3   6   3       22.53       14.30      2.20 o 
  -2   6   3      897.20      866.44      9.92 o 
  -1   6   3     1079.86     1127.22     11.44 o 
   0   6   3      332.66      364.14      6.10 o 
   1   6   3     1065.15     1194.23     17.01 o 
   2   6   3     9823.66    10389.33    204.66 o 
   3   6   3      138.80      127.65      4.03 o 
   4   6   3      281.57      286.04      6.28 o 
   5   6   3      228.55      224.87      5.64 o 
   6   6   3     1154.65     1114.60     27.14 o 
   7   6   3      479.58      472.42      9.86 o 
   8   6   3      198.81      179.69      7.21 o 
   9   6   3        3.35       -4.82      4.82 o 
  10   6   3      229.86      246.01     13.65 o 
  11   6   3      357.05      381.72     16.02 o 
  12   6   3       60.82       77.28     10.08 o 
  13   6   3        7.55      100.22     36.71 o 
  14   6   3      137.79      207.55     44.64 o 
 -15   7   3       48.68       78.45     14.54 o 
 -14   7   3       42.66       41.40     10.91 o 
 -13   7   3       52.88       63.15      7.57 o 
 -12   7   3       39.87       37.17     11.81 o 
 -11   7   3        2.23        4.85      6.22 o 
 -10   7   3       83.29       82.14      7.37 o 
  -9   7   3       53.56       48.78      4.83 o 
  -8   7   3      157.65      175.25      5.93 o 
  -7   7   3      417.32      402.73      9.16 o 
  -6   7   3      284.91      268.51      7.58 o 
  -5   7   3       97.59       92.80      4.05 o 
  -4   7   3       88.41       92.15      3.43 o 
  -3   7   3       35.78       50.25      3.01 o 
  -2   7   3        0.99       -0.05      2.27 o 
  -1   7   3        7.33        5.40      2.60 o 
   0   7   3       76.66       99.39      4.43 o 
   1   7   3      553.27      575.76      7.84 o 
   2   7   3      111.42      102.37      5.21 o 
   3   7   3      226.56      246.24      6.46 o 
   4   7   3      852.85      856.64     16.62 o 
   5   7   3      135.03      148.27      4.80 o 
   6   7   3       24.32       28.27      3.53 o 
   7   7   3       81.18       81.14      7.12 o 
   8   7   3        7.27       -6.44      6.44 o 
   9   7   3       21.36       11.24      6.20 o 
  10   7   3      115.29      126.63     11.50 o 
  11   7   3      122.16      165.90     12.33 o 
  12   7   3      188.19      200.30     23.84 o 
  13   7   3        2.71       22.86     24.05 o 
 -15   8   3       18.34        9.25     16.41 o 
 -14   8   3      373.43      400.03     19.90 o 
 -13   8   3        0.41       -7.28      7.28 o 
 -12   8   3        8.56        7.94     10.76 o 
 -11   8   3       48.44       40.71      7.29 o 
 -10   8   3       61.96       69.97      8.52 o 
  -9   8   3      549.38      528.11     19.85 o 
  -8   8   3        3.88       -4.32      4.32 o 
  -7   8   3      365.93      353.54      7.31 o 
  -6   8   3      265.65      241.98      7.30 o 
  -5   8   3      223.02      215.95      9.12 o 
  -4   8   3      199.92      195.92      5.63 o 
  -3   8   3       19.86       23.82      3.47 o 
  -2   8   3      627.19      638.90     11.09 o 
  -1   8   3      684.08      678.55     10.80 o 
   0   8   3      926.94      947.43     13.38 o 
   1   8   3      521.77      508.89      8.71 o 
   2   8   3        2.77        1.93      3.09 o 
   3   8   3        0.75        2.38      3.10 o 
   4   8   3      878.90      893.95     17.34 o 
   5   8   3      498.89      522.51     15.32 o 
   6   8   3      542.53      516.85     13.38 o 
   7   8   3      553.36      563.41     14.07 o 
   8   8   3       23.13       23.83      7.01 o 
   9   8   3       41.97       49.53      7.81 o 
  10   8   3      387.09      386.92     17.01 o 
  11   8   3      165.10      164.12     14.73 o 
  12   8   3      145.23      197.37     22.50 o 
 -14   9   3       23.78       39.70     18.56 o 
 -13   9   3       32.67       38.19     15.17 o 
 -12   9   3       20.55       13.34     10.50 o 
 -11   9   3        3.62        1.78      6.81 o 
 -10   9   3       14.73       16.30      6.95 o 
  -9   9   3        1.61       -5.28      6.00 o 
  -8   9   3      924.03      892.98     23.78 o 
  -7   9   3      449.72      443.93     15.21 o 
  -6   9   3       20.83       18.54      4.67 o 
  -5   9   3       43.43       53.79      5.28 o 
  -4   9   3      383.85      397.52      8.79 o 
  -3   9   3      405.09      374.99      8.75 o 
  -2   9   3      525.44      499.47     10.59 o 
  -1   9   3       33.75       34.41      3.91 o 
   0   9   3        0.05        1.69      3.39 o 
   1   9   3     1335.83     1308.52     19.28 o 
   2   9   3      237.61      237.93      6.65 o 
   3   9   3      852.63      847.31     19.50 o 
   4   9   3      647.99      641.70     12.91 o 
   5   9   3      529.83      498.40     20.20 o 
   6   9   3      754.36      713.39     23.98 o 
   7   9   3       38.78       22.27      8.44 o 
   8   9   3        1.32       -5.99      5.99 o 
   9   9   3      282.88      288.25     14.21 o 
  10   9   3       14.47       14.94      9.70 o 
  11   9   3        1.69       19.35     16.80 o 
  12   9   3      363.75      450.03     24.28 o 
 -13  10   3       23.16       43.81     23.73 o 
 -12  10   3       81.16       89.34     28.16 o 
 -11  10   3      259.25      248.67     14.38 o 
 -10  10   3       13.54       13.02      9.33 o 
  -9  10   3      742.66      725.90     22.14 o 
  -8  10   3      194.79      194.44     11.01 o 
  -7  10   3      260.64      238.97     19.48 o 
  -6  10   3      124.27      111.48     10.14 o 
  -5  10   3      105.15      117.65      7.93 o 
  -4  10   3      143.64      145.13      7.48 o 
  -3  10   3       67.55       62.59      6.01 o 
  -2  10   3       37.17       24.93      5.30 o 
  -1  10   3       26.37       24.51      3.99 o 
   0  10   3       11.67        9.39      3.81 o 
   1  10   3      937.52      910.61     13.28 o 
   2  10   3      168.33      171.53      6.95 o 
   3  10   3      184.93      203.61      9.26 o 
   4  10   3      412.28      401.79     11.28 o 
   5  10   3       15.34       13.27      5.35 o 
   6  10   3        4.26        7.55      5.21 o 
   7  10   3        1.38        9.32      6.55 o 
   8  10   3       32.56       25.72     10.16 o 
   9  10   3      210.98      187.19     14.57 o 
  10  10   3       11.35       22.35     12.25 o 
  11  10   3       33.68       44.67     19.21 o 
 -12  11   3      141.00      178.66     18.22 o 
 -11  11   3      143.81      144.64     16.56 o 
 -10  11   3       75.43       55.54     18.95 o 
  -9  11   3       71.53       77.74     11.06 o 
  -8  11   3      122.32       89.28     10.93 o 
  -7  11   3      679.38      674.73     24.10 o 
  -6  11   3        1.94       -3.02      7.20 o 
  -5  11   3        6.78        4.12      6.51 o 
  -4  11   3       42.11       35.03      6.74 o 
  -3  11   3      339.32      316.71     11.53 o 
  -2  11   3        1.16        3.19      5.10 o 
  -1  11   3      375.78      333.39     10.74 o 
   0  11   3      280.72      270.27      8.02 o 
   1  11   3       52.61       48.86      5.54 o 
   2  11   3       36.59       27.97      5.22 o 
   3  11   3      178.65      168.17      8.35 o 
   4  11   3      153.47      148.71      8.12 o 
   5  11   3       53.87       53.84      6.55 o 
   6  11   3       10.80       11.42      7.06 o 
   7  11   3        0.33        0.09      8.09 o 
   8  11   3      108.13      111.22     20.53 o 
   9  11   3      276.94      280.70     36.35 o 
 -10  12   3        3.91       -2.33     13.24 o 
  -9  12   3      392.43      389.45     32.52 o 
  -8  12   3        3.85       -9.91      9.91 o 
  -7  12   3      217.22      220.75     24.23 o 
  -6  12   3      323.47      322.05     15.27 o 
  -5  12   3       61.12       65.71      9.50 o 
  -4  12   3      120.91      118.80     11.21 o 
  -3  12   3        0.08        0.47      6.76 o 
  -2  12   3       15.85       27.01      7.60 o 
  -1  12   3      391.33      415.25     15.20 o 
   0  12   3      207.88      206.49     10.44 o 
   1  12   3       44.33       19.27      6.76 o 
   2  12   3      106.10      109.23      9.44 o 
   3  12   3      839.23      777.76     25.49 o 
   4  12   3        0.11        2.73      6.62 o 
   5  12   3        0.29       -7.54      7.54 o 
   6  12   3       67.90       68.97     12.67 o 
   7  12   3      231.07      229.36     22.71 o 
   8  12   3       61.32       16.52     49.71 o 
  -8  13   3        7.01      -13.17     13.17 o 
  -7  13   3      264.32      261.14     34.14 o 
  -6  13   3       32.72       46.86     20.59 o 
  -5  13   3       49.49       35.68     21.52 o 
  -4  13   3       73.96       61.23     15.81 o 
  -3  13   3      110.42      122.55     14.44 o 
  -2  13   3      221.50      210.60     16.01 o 
  -1  13   3       16.99       20.97      9.61 o 
   0  13   3        0.54       -1.52      9.34 o 
   1  13   3      229.62      220.27     19.49 o 
   2  13   3        3.43       -3.91      8.76 o 
   3  13   3       20.08        1.91      8.00 o 
   4  13   3        0.10       12.88      8.96 o 
   5  13   3        9.59        5.27     11.24 o 
   6  13   3       69.08       47.58     17.02 o 
  -5  14   3        0.86      -11.35     11.35 o 
  -4  14   3        1.76        5.34     15.47 o 
  -3  14   3        0.03       23.27     15.77 o 
  -2  14   3       36.12       39.66     17.03 o 
  -1  14   3       17.90       15.11     20.84 o 
   0  14   3       14.10      -10.17     15.40 o 
   1  14   3       32.56       23.87     16.87 o 
   2  14   3       45.20       65.69     18.30 o 
   3  14   3       38.58       53.48     16.74 o 
 -17   0   4       16.49       28.91     14.78 o 
 -16   0   4       34.59       63.05     14.68 o 
 -15   0   4      279.51      303.85     20.04 o 
 -14   0   4      277.25      244.03     17.37 o 
 -13   0   4        1.08        1.27      4.96 o 
 -12   0   4     1494.88     1433.15     26.38 o 
 -11   0   4     3416.86     3239.34     53.80 o 
 -10   0   4      113.55       81.01      8.63 o 
  -9   0   4      351.25      352.70     22.98 o 
  -8   0   4      131.73      173.04      7.39 o 
  -7   0   4      606.10      766.02     17.99 o 
  -6   0   4     1975.61     2076.08     41.00 o 
  -5   0   4        4.64        8.18      2.36 o 
  -4   0   4       83.09       87.59      4.58 o 
  -3   0   4     8747.16     8420.41     99.48 o 
  -2   0   4      236.85      180.02      4.65 o 
  -1   0   4    33040.31    31581.62    407.31 o 
   0   0   4     4514.02     4153.71     76.68 o 
   1   0   4    14158.02    13113.91    246.67 o 
   2   0   4      100.77       69.66      3.79 o 
   3   0   4     4665.21     4843.93     52.65 o 
   4   0   4     1278.64     1365.59     18.62 o 
   5   0   4      277.64      224.34      6.49 o 
   6   0   4        2.24        2.23      2.30 o 
   7   0   4       20.00       17.55      3.64 o 
   8   0   4      243.40      243.67      8.06 o 
   9   0   4     2090.73     2093.02     39.62 o 
  10   0   4      839.68      835.44     20.92 o 
  11   0   4       87.87       90.43     10.00 o 
  12   0   4       11.03        2.42     11.57 o 
  13   0   4       79.79      100.65     15.74 o 
 -17   1   4       34.48       55.71     10.55 o 
 -16   1   4       43.31       26.03      8.73 o 
 -15   1   4       31.18       37.49      8.19 o 
 -14   1   4      114.79       94.57      7.98 o 
 -13   1   4      560.38      497.86     11.23 o 
 -12   1   4      122.39      101.85      4.77 o 
 -11   1   4      277.70      275.76      7.45 o 
 -10   1   4      787.06      790.94     13.51 o 
  -9   1   4       92.20      120.38      4.91 o 
  -8   1   4      315.65      388.31      7.91 o 
  -7   1   4     1038.61     1120.08     16.62 o 
  -6   1   4      386.12      406.08      7.88 o 
  -5   1   4      120.75      114.40      3.70 o 
  -4   1   4      771.19      808.03     10.00 o 
  -3   1   4    12845.25    12544.67    103.68 o 
  -2   1   4     4429.24     4125.91     47.25 o 
  -1   1   4        2.05        7.61      1.50 o 
   0   1   4      380.65      330.93      6.26 o 
   1   1   4     1456.31     1458.61     24.08 o 
   2   1   4       73.67       90.28      2.76 o 
   3   1   4       16.73       16.66      2.06 o 
   4   1   4     2577.04     2708.63     25.43 o 
   5   1   4      616.47      591.64      7.72 o 
   6   1   4      402.45      418.60      6.87 o 
   7   1   4       11.80       12.02      2.44 o 
   8   1   4      409.59      405.84      7.57 o 
   9   1   4      536.71      553.00      9.38 o 
  10   1   4     1191.13     1179.95     20.60 o 
  11   1   4        4.25       -4.86      4.86 o 
  12   1   4      152.22      156.32     11.11 o 
  13   1   4       92.71       80.47     12.04 o 
  14   1   4        6.49       20.91     26.50 o 
 -17   2   4      119.55      140.13     12.34 o 
 -16   2   4      194.88      240.07     12.33 o 
 -15   2   4        4.58        7.00      6.41 o 
 -14   2   4      271.48      275.71     13.29 o 
 -13   2   4      126.33      128.33      6.52 o 
 -12   2   4      194.64      190.92      7.68 o 
 -11   2   4       89.74       87.98      6.17 o 
 -10   2   4       29.75       33.61      4.59 o 
  -9   2   4      585.69      516.94     11.49 o 
  -8   2   4      127.54      117.20      5.24 o 
  -7   2   4     1832.29     1910.51     24.35 o 
  -6   2   4      198.44      234.59      6.22 o 
  -5   2   4      468.31      495.05      9.43 o 
  -4   2   4       19.62       29.05      2.74 o 
  -3   2   4     8061.65     8001.06     62.95 o 
  -2   2   4     3453.24     3429.85     27.27 o 
  -1   2   4     1418.64     1305.37     12.92 o 
   0   2   4      311.35      325.34      6.20 o 
   1   2   4     1155.70     1169.51     18.18 o 
   2   2   4      270.35      285.60      4.44 o 
   3   2   4     7558.27     8306.62    119.09 o 
   4   2   4      203.27      165.73      3.74 o 
   5   2   4      219.25      231.97      5.37 o 
   6   2   4        0.05       -0.34      2.31 o 
   7   2   4      170.46      162.75      4.79 o 
   8   2   4       23.87       19.22      3.74 o 
   9   2   4        0.75       -3.40      3.40 o 
  10   2   4        5.95        7.77      5.35 o 
  11   2   4       16.51       -0.13      6.69 o 
  12   2   4      180.97      181.79     12.00 o 
  13   2   4       73.59       68.69     11.66 o 
  14   2   4      141.98      173.87     36.31 o 
 -17   3   4       65.04       87.02     42.24 o 
 -16   3   4        2.34       -0.97      7.49 o 
 -15   3   4      350.88      311.41     10.52 o 
 -14   3   4       28.42       31.19      6.46 o 
 -13   3   4      343.95      323.84     21.15 o 
 -12   3   4        0.96       -4.68      4.68 o 
 -11   3   4        1.14       -2.00      4.32 o 
 -10   3   4       21.49       22.79      3.54 o 
  -9   3   4      107.15      109.19      4.96 o 
  -8   3   4        0.37       -1.00      2.72 o 
  -7   3   4      234.56      229.63      7.06 o 
  -6   3   4     2722.14     2717.94     30.18 o 
  -5   3   4      494.09      441.62      6.92 o 
  -4   3   4      895.35      874.94      8.09 o 
  -3   3   4      130.46      138.75      2.88 o 
  -2   3   4      460.11      417.09      5.05 o 
  -1   3   4       15.29        7.76      1.62 o 
   0   3   4     1283.52     1195.91     15.37 o 
   1   3   4     1635.80     1737.77     27.79 o 
   2   3   4      805.24      856.20     13.24 o 
   3   3   4      235.60      198.32      4.01 o 
   4   3   4      337.01      378.01      6.15 o 
   5   3   4       13.63        8.36      2.12 o 
   6   3   4      130.60      142.77      4.26 o 
   7   3   4      296.03      299.80      6.51 o 
   8   3   4      411.47      439.25     10.17 o 
   9   3   4       11.67       12.53      4.74 o 
  10   3   4       42.87       45.03      7.26 o 
  11   3   4      313.24      308.99     14.27 o 
  12   3   4       45.61       26.15     10.27 o 
  13   3   4       40.47       50.75     23.39 o 
  14   3   4      141.83      203.63     38.82 o 
 -17   4   4       21.60       35.00     38.03 o 
 -16   4   4       20.16       32.15      9.38 o 
 -15   4   4      115.04      123.50     53.24 o 
 -14   4   4        2.94        5.83      6.68 o 
 -13   4   4       10.19       11.65      5.81 o 
 -12   4   4       31.54       34.29      5.49 o 
 -11   4   4        9.03       -0.57      3.66 o 
 -10   4   4      535.38      502.11     12.97 o 
  -9   4   4       57.70       61.93      4.10 o 
  -8   4   4        5.57       -1.00      3.99 o 
  -7   4   4      220.56      192.97      5.62 o 
  -6   4   4      266.10      248.07      5.62 o 
  -5   4   4       81.51       98.87      3.04 o 
  -4   4   4      860.74     1017.20      9.60 o 
  -3   4   4     1399.42     1442.15     11.76 o 
  -2   4   4     3581.13     3659.80     28.82 o 
  -1   4   4      841.87      845.81      8.04 o 
   0   4   4      987.18      961.37     11.66 o 
   1   4   4      175.41      211.31      4.13 o 
   2   4   4        4.87       -1.48      2.04 o 
   3   4   4     1837.31     1926.94     39.24 o 
   4   4   4      254.12      283.30      7.48 o 
   5   4   4      688.57      691.66     17.84 o 
   6   4   4      386.86      415.51      8.82 o 
   7   4   4       14.92        8.18      3.06 o 
   8   4   4      286.15      260.53      7.55 o 
   9   4   4      377.09      378.01     12.85 o 
  10   4   4      109.78      120.88      9.37 o 
  11   4   4      572.01      552.58     22.19 o 
  12   4   4      522.17      547.37     19.68 o 
  13   4   4       10.67       47.74     28.94 o 
  14   4   4       18.80       27.95     30.42 o 
 -17   5   4        6.18        7.06     10.85 o 
 -16   5   4        3.78        8.71     14.73 o 
 -15   5   4      115.76      120.02      8.42 o 
 -14   5   4      161.56      158.74      8.62 o 
 -13   5   4       16.32        1.79      7.87 o 
 -12   5   4       30.57       28.25      7.59 o 
 -11   5   4      122.90       99.23      5.52 o 
 -10   5   4      738.55      673.08     17.46 o 
  -9   5   4        3.23       -2.68      2.68 o 
  -8   5   4      724.05      773.99     16.44 o 
  -7   5   4      355.43      401.07     11.17 o 
  -6   5   4        3.98        3.79      2.46 o 
  -5   5   4      110.31      143.70      3.49 o 
  -4   5   4      363.86      390.00      5.68 o 
  -3   5   4      443.20      536.75      6.33 o 
  -2   5   4      319.46      327.72      5.22 o 
  -1   5   4     1212.75     1401.35     13.78 o 
   0   5   4      167.13      187.91      4.17 o 
   1   5   4     1749.67     2003.79     32.00 o 
   2   5   4        0.00       -2.03      2.68 o 
   3   5   4        0.06       -2.35      2.35 o 
   4   5   4      206.55      233.17      7.19 o 
   5   5   4      183.43      187.96      5.50 o 
   6   5   4       21.40       16.99      3.11 o 
   7   5   4       14.69        7.14      3.78 o 
   8   5   4       10.07        4.14      4.11 o 
   9   5   4      164.79      114.63      8.33 o 
  10   5   4      178.23      147.43     12.48 o 
  11   5   4       78.37       68.50     11.02 o 
  12   5   4       54.52       31.06     10.34 o 
  13   5   4       38.01       46.36     30.78 o 
  14   5   4       10.31       46.78     33.48 o 
 -16   6   4       66.88       84.49     11.64 o 
 -15   6   4      273.40      260.58     13.90 o 
 -14   6   4      228.19      227.87     14.55 o 
 -13   6   4       37.02       32.55      6.09 o 
 -12   6   4       45.54       41.05      7.86 o 
 -11   6   4       15.44        6.39      3.76 o 
 -10   6   4       71.80       95.51      5.19 o 
  -9   6   4       27.91       16.22      3.72 o 
  -8   6   4       23.35       23.71      3.13 o 
  -7   6   4      135.65      143.47      6.39 o 
  -6   6   4       20.19       26.31      2.88 o 
  -5   6   4      856.64      948.37     11.59 o 
  -4   6   4      362.49      379.41      6.49 o 
  -3   6   4      393.24      380.36      5.83 o 
  -2   6   4      403.29      402.87      6.55 o 
  -1   6   4       36.74       39.48      2.84 o 
   0   6   4      870.63      950.03     12.90 o 
   1   6   4       83.69       71.22      3.53 o 
   2   6   4       13.58       21.42      2.72 o 
   3   6   4       64.20       79.00      3.71 o 
   4   6   4       84.93       88.31      4.25 o 
   5   6   4      585.84      576.63     14.98 o 
   6   6   4      348.70      375.61      9.86 o 
   7   6   4       58.96       48.48      5.70 o 
   8   6   4      476.18      391.94     12.04 o 
   9   6   4        8.72        7.80      6.35 o 
  10   6   4      411.83      341.21     19.83 o 
  11   6   4       30.05       24.24      8.42 o 
  12   6   4       42.96      118.06     37.43 o 
  13   6   4       22.12      101.73     37.99 o 
 -16   7   4       23.14       32.43     14.35 o 
 -15   7   4       14.29       12.62      8.48 o 
 -14   7   4      150.40      172.52     19.44 o 
 -13   7   4       75.74       86.53      7.89 o 
 -12   7   4       53.46       61.93      7.80 o 
 -11   7   4       37.06       42.35      7.08 o 
 -10   7   4      254.23      253.84      7.69 o 
  -9   7   4      408.31      423.78     16.22 o 
  -8   7   4      887.57      870.72     17.94 o 
  -7   7   4     1050.58      987.14     17.09 o 
  -6   7   4      509.92      474.15      8.66 o 
  -5   7   4     3036.65     3125.95     37.12 o 
  -4   7   4        5.13        3.63      2.29 o 
  -3   7   4       14.13       14.60      2.57 o 
  -2   7   4        0.14       -0.01      2.35 o 
  -1   7   4        1.66        0.13      2.40 o 
   0   7   4      553.91      546.03      9.06 o 
   1   7   4     1350.30     1423.46     20.58 o 
   2   7   4     1608.77     1628.43     30.13 o 
   3   7   4     2411.18     2412.24     46.99 o 
   4   7   4      437.65      427.88     10.41 o 
   5   7   4      187.69      195.26      5.98 o 
   6   7   4      113.40      107.32      6.20 o 
   7   7   4      188.69      197.34      9.52 o 
   8   7   4      710.54      639.30     17.64 o 
   9   7   4      219.92      178.23     10.38 o 
  10   7   4       78.89       59.40     11.10 o 
  11   7   4      492.93      493.74     19.46 o 
  12   7   4        0.34       10.05     17.61 o 
  13   7   4      168.50      308.06     51.23 o 
 -15   8   4       63.43       57.49      9.36 o 
 -14   8   4      122.35      131.94     18.27 o 
 -13   8   4       97.71      103.70      8.96 o 
 -12   8   4        1.01        1.74      6.21 o 
 -11   8   4        0.19        3.99      6.86 o 
 -10   8   4       99.09      113.89     17.99 o 
  -9   8   4      112.43      109.60      6.94 o 
  -8   8   4     1006.81      930.71     20.33 o 
  -7   8   4      210.48      209.93      6.23 o 
  -6   8   4      433.31      430.39      8.18 o 
  -5   8   4      239.67      245.89      6.89 o 
  -4   8   4      850.45      876.32     11.39 o 
  -3   8   4      152.82      161.34      5.41 o 
  -2   8   4       85.26       95.50      5.07 o 
  -1   8   4      131.80      128.07      5.63 o 
   0   8   4       39.56       38.22      4.27 o 
   1   8   4      238.01      240.22      7.02 o 
   2   8   4      112.43      126.89      5.75 o 
   3   8   4      292.03      292.64      6.96 o 
   4   8   4     2423.69     2386.23     59.98 o 
   5   8   4     1206.41     1162.15     18.50 o 
   6   8   4        9.69        5.99      4.54 o 
   7   8   4       81.79       72.50      6.97 o 
   8   8   4       11.84        1.68      7.05 o 
   9   8   4      251.20      238.74     15.80 o 
  10   8   4        0.35        2.79      8.24 o 
  11   8   4      385.85      387.61     28.02 o 
  12   8   4      725.46      855.15     47.90 o 
 -14   9   4       13.51       19.54     21.30 o 
 -13   9   4      192.61      248.95     13.88 o 
 -12   9   4        0.51       -6.73      6.73 o 
 -11   9   4       49.99       59.46      9.29 o 
 -10   9   4      135.97      153.97     12.22 o 
  -9   9   4      640.99      646.78     27.02 o 
  -8   9   4      130.85      132.40     13.13 o 
  -7   9   4        0.09       -3.87      5.32 o 
  -6   9   4       11.47       14.21      4.38 o 
  -5   9   4       17.28       15.82      4.09 o 
  -4   9   4       23.15       14.36      3.90 o 
  -3   9   4      987.63      950.48     14.64 o 
  -2   9   4      122.42      117.81      5.88 o 
  -1   9   4      389.80      359.20      9.24 o 
   0   9   4      104.76       93.57      5.15 o 
   1   9   4     1235.08     1259.96     15.93 o 
   2   9   4      248.84      272.48      7.11 o 
   3   9   4     1456.75     1446.30     26.70 o 
   4   9   4        1.92       -0.16      4.89 o 
   5   9   4      417.99      411.29     11.02 o 
   6   9   4       83.40       88.13      6.37 o 
   7   9   4      143.37      139.15     12.24 o 
   8   9   4       13.60        7.90      9.53 o 
   9   9   4      233.09      256.22     17.21 o 
  10   9   4      384.67      405.47     22.02 o 
  11   9   4       88.94      125.60     16.15 o 
 -13  10   4        5.21       -2.69     12.26 o 
 -12  10   4      414.72      416.30     19.20 o 
 -11  10   4      153.86      182.76     14.36 o 
 -10  10   4      132.50      128.39     11.48 o 
  -9  10   4      243.85      241.35     19.42 o 
  -8  10   4      235.77      264.81     13.45 o 
  -7  10   4        0.14       -2.02      6.37 o 
  -6  10   4        7.79       -3.31      5.44 o 
  -5  10   4       76.05       91.11      7.41 o 
  -4  10   4      608.82      571.14     12.99 o 
  -3  10   4       20.83       24.56      5.31 o 
  -2  10   4        5.22       12.14      4.96 o 
  -1  10   4       37.60       25.15      4.41 o 
   0  10   4        0.15       -0.85      3.96 o 
   1  10   4     1132.39     1065.84     23.00 o 
   2  10   4       74.92      101.15      5.66 o 
   3  10   4      589.81      577.41     13.26 o 
   4  10   4      254.23      274.04     10.35 o 
   5  10   4      178.70      176.05      8.14 o 
   6  10   4       81.10       99.41      6.93 o 
   7  10   4        0.90        3.24      6.63 o 
   8  10   4      161.02      166.57     27.95 o 
   9  10   4      343.72      364.47     41.77 o 
  10  10   4      178.10      189.82     18.12 o 
 -12  11   4       59.03       66.99     30.26 o 
 -11  11   4       45.62       81.93     14.39 o 
 -10  11   4      122.64      132.88     15.85 o 
  -9  11   4       36.65       38.78     10.15 o 
  -8  11   4      135.38      104.08     11.57 o 
  -7  11   4      149.67      141.96     10.64 o 
  -6  11   4       25.59       -0.29      8.27 o 
  -5  11   4      122.15      122.27      9.45 o 
  -4  11   4      112.23      130.89      9.99 o 
  -3  11   4       90.08      123.91      8.44 o 
  -2  11   4      253.52      239.15      9.33 o 
  -1  11   4       26.95       29.31      5.78 o 
   0  11   4      152.22      136.23      8.31 o 
   1  11   4      137.74      132.27     10.73 o 
   2  11   4       13.25       17.20      6.33 o 
   3  11   4       12.39       12.97      5.78 o 
   4  11   4      153.68      139.32      8.13 o 
   5  11   4      531.21      503.45     13.17 o 
   6  11   4        3.50       11.55      6.02 o 
   7  11   4        0.51       -5.55      8.32 o 
   8  11   4       19.64        7.16     39.82 o 
   9  11   4      234.60      224.42     33.22 o 
 -10  12   4        6.41       -6.16     12.46 o 
  -9  12   4      109.85      109.28     16.26 o 
  -8  12   4       52.45       67.74     14.55 o 
  -7  12   4        4.31       -7.40     11.87 o 
  -6  12   4       53.53       15.63      8.60 o 
  -5  12   4       28.06        8.83      8.11 o 
  -4  12   4      130.73      145.33     10.55 o 
  -3  12   4        0.36       -3.25      6.99 o 
  -2  12   4       90.98       76.69      8.99 o 
  -1  12   4       50.66       23.95      7.84 o 
   0  12   4       32.84       31.23      7.92 o 
   1  12   4      255.03      245.19     12.52 o 
   2  12   4      615.47      578.71     15.73 o 
   3  12   4       52.03       42.00      7.61 o 
   4  12   4       22.87       25.36      7.20 o 
   5  12   4      178.69      190.75     12.22 o 
   6  12   4        1.88      -10.66     10.66 o 
   7  12   4        1.10      -18.90     18.90 o 
  -8  13   4      267.31      245.76     26.44 o 
  -7  13   4      158.75      153.28     24.69 o 
  -6  13   4        0.03      -12.74     35.87 o 
  -5  13   4       85.63       52.92     15.69 o 
  -4  13   4       87.23       72.51     22.68 o 
  -3  13   4       95.11      105.19     13.93 o 
  -2  13   4      109.08      100.47     14.05 o 
  -1  13   4      320.83      312.07     16.38 o 
   0  13   4        2.71       -8.62      8.62 o 
   1  13   4       56.65       30.86     10.22 o 
   2  13   4      225.52      200.40     13.51 o 
   3  13   4      333.65      348.17     16.20 o 
   4  13   4       16.13       13.62     10.32 o 
   5  13   4        1.71       13.11      9.02 o 
  -5  14   4        4.08        4.00     14.94 o 
  -4  14   4       34.27       50.57     22.21 o 
  -3  14   4      267.04      301.78     36.28 o 
  -2  14   4       22.49        5.35     15.71 o 
  -1  14   4      181.98      180.60     32.40 o 
   0  14   4      101.79      127.63     20.13 o 
   1  14   4      171.85      190.49     22.17 o 
   2  14   4      198.39      217.05     23.37 o 
 -17   1   5       10.22        4.96      8.48 o 
 -16   1   5      154.65      150.85     16.07 o 
 -15   1   5      184.28      213.89     12.33 o 
 -14   1   5        2.80        0.46      6.21 o 
 -13   1   5       78.74       74.17      8.59 o 
 -12   1   5      147.24      146.17      7.96 o 
 -11   1   5       27.74       25.57      4.20 o 
 -10   1   5       63.36       66.89      4.51 o 
  -9   1   5      164.87      167.13      5.80 o 
  -8   1   5      822.72      839.36     14.98 o 
  -7   1   5     1293.47     1222.71     19.82 o 
  -6   1   5      193.56      221.99      4.33 o 
  -5   1   5     1875.43     2049.02     23.01 o 
  -4   1   5     4096.14     4118.17     37.39 o 
  -3   1   5      714.56      648.05      7.32 o 
  -2   1   5     4262.97     4340.87     35.66 o 
  -1   1   5     1366.04     1368.79     15.53 o 
   0   1   5      705.37      673.90      9.00 o 
   1   1   5       70.39       60.70      2.56 o 
   2   1   5      743.75      847.63     11.56 o 
   3   1   5     1656.13     1824.10     17.69 o 
   4   1   5     1211.22     1157.73     12.42 o 
   5   1   5      290.26      295.14      5.77 o 
   6   1   5      162.44      175.34      4.83 o 
   7   1   5      332.39      331.61      7.13 o 
   8   1   5      631.32      607.19      9.89 o 
   9   1   5     1666.91     1592.15     26.20 o 
  10   1   5        0.94       -0.96      6.01 o 
  11   1   5       39.60       55.31      8.37 o 
  12   1   5      251.26      251.06     17.12 o 
 -18   2   5       87.92      111.31     44.28 o 
 -17   2   5      206.00      274.04     51.00 o 
 -16   2   5       82.72       89.88     32.63 o 
 -15   2   5       50.83       81.21     13.28 o 
 -14   2   5        2.29       -7.69      7.69 o 
 -13   2   5     4468.18     4255.08     72.25 o 
 -12   2   5      354.77      359.23     11.36 o 
 -11   2   5        4.37       -0.77      4.27 o 
 -10   2   5      847.52      805.70     14.79 o 
  -9   2   5      145.82      114.69      5.42 o 
  -8   2   5      561.34      545.65      9.42 o 
  -7   2   5     1100.66     1264.75     15.82 o 
  -6   2   5      449.43      422.52      5.97 o 
  -5   2   5      559.33      489.70      7.17 o 
  -4   2   5      626.90      694.64      7.50 o 
  -3   2   5      166.85      179.68      3.39 o 
  -2   2   5      198.98      166.63      3.35 o 
  -1   2   5      769.70      636.05      9.74 o 
   0   2   5       46.41       55.42      2.62 o 
   1   2   5      643.40      730.52     17.24 o 
   2   2   5      433.71      501.62     11.54 o 
   3   2   5      183.26      273.54      5.70 o 
   4   2   5      283.82      281.80      5.90 o 
   5   2   5        8.73        4.14      2.59 o 
   6   2   5      537.56      507.71     12.18 o 
   7   2   5     1445.23     1388.66     22.61 o 
   8   2   5      611.37      596.92     10.84 o 
   9   2   5       10.04        4.99      4.74 o 
  10   2   5       64.87       68.54     11.00 o 
  11   2   5       13.33       17.90      8.93 o 
  12   2   5      130.43      135.41     13.57 o 
  13   2   5      711.49      749.93     58.14 o 
 -17   3   5       39.79       84.05     41.12 o 
 -16   3   5       34.53       27.80     14.66 o 
 -15   3   5      107.33      127.18     17.14 o 
 -14   3   5      123.63      117.53     12.27 o 
 -13   3   5        0.00       -5.04      7.36 o 
 -12   3   5      197.51      180.61      8.64 o 
 -11   3   5       68.16       57.56      7.71 o 
 -10   3   5       95.03       81.32      5.99 o 
  -9   3   5      106.38      100.11      4.24 o 
  -8   3   5     1075.73     1100.88     16.16 o 
  -7   3   5      867.74      953.46     12.85 o 
  -6   3   5      296.99      285.07      5.52 o 
  -5   3   5       26.52       34.13      2.15 o 
  -4   3   5     1347.84     1420.69     12.34 o 
  -3   3   5      790.45      814.38      7.90 o 
  -2   3   5       47.34       51.89      2.18 o 
  -1   3   5       29.61       17.67      2.04 o 
   0   3   5      350.09      383.26      6.25 o 
   1   3   5      179.13      215.59      4.52 o 
   2   3   5      224.63      251.31      7.06 o 
   3   3   5      739.48      748.16     13.45 o 
   4   3   5       27.09       43.81      2.83 o 
   5   3   5      780.80      868.69     12.03 o 
   6   3   5      199.27      201.52      5.69 o 
   7   3   5      351.60      350.49      7.99 o 
   8   3   5        4.84       -3.42      3.42 o 
   9   3   5      164.34      147.76      8.70 o 
  10   3   5        6.69        3.33      7.93 o 
  11   3   5       47.16       63.33     12.71 o 
  12   3   5      325.40      379.43     16.99 o 
  13   3   5       30.23       62.13     29.96 o 
 -17   4   5       22.23       52.61     40.33 o 
 -16   4   5       17.50       -6.20     14.72 o 
 -15   4   5      328.32      271.90     22.69 o 
 -14   4   5        2.28      -11.29     11.29 o 
 -13   4   5        0.03       -7.03      7.03 o 
 -12   4   5      433.52      418.39     17.45 o 
 -11   4   5       19.76       21.20      3.89 o 
 -10   4   5      120.12      120.06      5.47 o 
  -9   4   5      540.85      510.01     16.01 o 
  -8   4   5      238.22      231.59      6.43 o 
  -7   4   5       36.40       42.58      3.35 o 
  -6   4   5       11.24       11.44      1.66 o 
  -5   4   5      529.27      577.84      6.93 o 
  -4   4   5      511.80      586.65      6.84 o 
  -3   4   5      932.04      941.33      8.86 o 
  -2   4   5      265.34      297.72      4.30 o 
  -1   4   5       25.96       33.10      2.18 o 
   0   4   5      916.23      902.08     15.63 o 
   1   4   5      758.59      825.84     15.17 o 
   2   4   5        1.30        3.45      2.04 o 
   3   4   5     2174.65     2271.89     43.01 o 
   4   4   5       27.30       24.89      2.69 o 
   5   4   5      319.43      307.54      8.91 o 
   6   4   5       79.15       75.81      4.47 o 
   7   4   5        6.71        5.65      3.41 o 
   8   4   5       30.00       30.95      5.03 o 
   9   4   5        0.33       -1.70      5.23 o 
  10   4   5      111.69      104.89     11.67 o 
  11   4   5      344.75      390.29     19.49 o 
  12   4   5       40.01       58.87     11.35 o 
  13   4   5       93.94      152.96     35.52 o 
 -17   5   5        0.47       -5.88      8.46 o 
 -16   5   5       11.14       43.70     15.91 o 
 -15   5   5       48.42       62.63     11.59 o 
 -14   5   5       46.64       44.34     10.68 o 
 -13   5   5      100.31      117.37     15.33 o 
 -12   5   5       31.97       33.53      5.22 o 
 -11   5   5       94.71       83.53      4.98 o 
 -10   5   5      135.25      136.55      7.75 o 
  -9   5   5       35.95       36.27      4.41 o 
  -8   5   5       69.08       68.64      5.12 o 
  -7   5   5      337.20      334.07      7.42 o 
  -6   5   5      153.83      173.12      4.77 o 
  -5   5   5       87.33       90.89      2.76 o 
  -4   5   5      158.59      159.32      3.80 o 
  -3   5   5       26.93       48.26      2.40 o 
  -2   5   5      155.32      194.00      4.07 o 
  -1   5   5      937.31      987.40     10.30 o 
   0   5   5       95.38      144.05      3.74 o 
   1   5   5     2665.40     2684.64     39.16 o 
   2   5   5      963.92     1091.95     17.89 o 
   3   5   5      289.66      300.10      7.62 o 
   4   5   5       60.03       60.54      4.70 o 
   5   5   5        0.19       -2.41      2.41 o 
   6   5   5       66.66       73.44      4.69 o 
   7   5   5      752.64      682.69     19.55 o 
   8   5   5       53.11       52.11      8.44 o 
   9   5   5      580.36      519.04     16.84 o 
  10   5   5        0.24       -3.19      8.43 o 
  11   5   5      192.58      196.30     18.49 o 
  12   5   5      893.38     1040.54     73.09 o 
  13   5   5       26.13       84.02     33.38 o 
 -16   6   5       20.71        7.98     15.62 o 
 -15   6   5       29.86       27.12     16.43 o 
 -14   6   5      155.92      145.82     16.44 o 
 -13   6   5       82.57      101.67     12.39 o 
 -12   6   5       87.01       86.67      6.73 o 
 -11   6   5       43.73       45.15      4.44 o 
 -10   6   5      100.46       86.20      5.93 o 
  -9   6   5       11.99        5.00      3.72 o 
  -8   6   5       48.92       52.36      3.78 o 
  -7   6   5      135.15      153.87      5.04 o 
  -6   6   5     1285.47     1309.00     19.08 o 
  -5   6   5       32.10       31.61      2.67 o 
  -4   6   5      253.28      271.58      6.37 o 
  -3   6   5      202.32      230.56      5.17 o 
  -2   6   5      994.83      937.52     11.25 o 
  -1   6   5        2.31        5.66      2.43 o 
   0   6   5       99.13       79.40      3.54 o 
   1   6   5      151.61      143.28      4.91 o 
   2   6   5     2449.61     2495.97     50.79 o 
   3   6   5      681.36      655.58     14.88 o 
   4   6   5        1.08       -3.03      3.36 o 
   5   6   5       38.77       26.07      3.89 o 
   6   6   5      677.97      685.04     15.81 o 
   7   6   5      166.80      163.72     12.36 o 
   8   6   5       11.61        5.07      5.84 o 
   9   6   5       13.68        2.08      7.29 o 
  10   6   5        0.21       11.00      9.94 o 
  11   6   5      498.83      550.16     26.88 o 
  12   6   5       40.13       86.19     35.29 o 
  13   6   5        3.51       98.21     36.71 o 
 -16   7   5        7.19       16.23     10.33 o 
 -15   7   5        2.84        3.39      7.69 o 
 -14   7   5       35.76       37.27      6.84 o 
 -13   7   5       54.50       64.47     15.32 o 
 -12   7   5      184.42      197.12     10.21 o 
 -11   7   5       24.96       16.15      6.30 o 
 -10   7   5      273.98      273.20      8.97 o 
  -9   7   5      578.42      562.73     13.20 o 
  -8   7   5        6.63        5.12      3.64 o 
  -7   7   5      235.51      226.49      8.36 o 
  -6   7   5        0.13       -2.43      2.54 o 
  -5   7   5      164.93      175.35      4.95 o 
  -4   7   5      451.56      508.28      7.35 o 
  -3   7   5      509.86      558.69      8.33 o 
  -2   7   5      333.57      356.44      7.27 o 
  -1   7   5       68.37       66.10      3.76 o 
   0   7   5      107.92      102.94      5.04 o 
   1   7   5       31.07       34.33      3.98 o 
   2   7   5     2439.71     2407.85     56.58 o 
   3   7   5      546.53      545.35     10.16 o 
   4   7   5      333.50      321.89     10.58 o 
   5   7   5       45.94       38.01      5.30 o 
   6   7   5       34.48       33.20      5.20 o 
   7   7   5        8.04        4.80      5.64 o 
   8   7   5       38.42       46.79      7.49 o 
   9   7   5       88.90       86.91     10.37 o 
  10   7   5      216.86      218.01     13.82 o 
  11   7   5      319.45      318.02     25.17 o 
  12   7   5      261.70      303.85     49.48 o 
 -15   8   5       39.97       44.05     12.40 o 
 -14   8   5      553.73      640.23     19.73 o 
 -13   8   5      308.17      318.12     14.26 o 
 -12   8   5       19.05       16.88      8.70 o 
 -11   8   5      104.75      124.42     15.58 o 
 -10   8   5      506.33      504.58     16.52 o 
  -9   8   5      616.84      622.43     17.61 o 
  -8   8   5      202.13      197.92      8.43 o 
  -7   8   5       83.66       86.46      4.95 o 
  -6   8   5      185.46      163.71      6.34 o 
  -5   8   5      607.11      620.52     10.61 o 
  -4   8   5       73.64       89.19      4.20 o 
  -3   8   5        0.31        0.55      2.87 o 
  -2   8   5      218.50      205.45      6.12 o 
  -1   8   5      292.50      279.71      7.89 o 
   0   8   5       94.60      106.01      5.57 o 
   1   8   5      211.82      215.47      7.21 o 
   2   8   5      640.06      615.44     12.07 o 
   3   8   5      108.44      107.95      5.96 o 
   4   8   5       11.71        8.47      4.39 o 
   5   8   5       68.40       67.68      5.91 o 
   6   8   5      454.99      452.86     11.08 o 
   7   8   5      341.99      345.20     14.41 o 
   8   8   5       25.95       26.06     12.08 o 
   9   8   5       12.11        8.23      8.51 o 
  10   8   5       20.00       47.73     16.54 o 
  11   8   5      215.33      175.02     22.25 o 
 -14   9   5      117.98      147.35     12.02 o 
 -13   9   5      147.93      171.35     16.69 o 
 -12   9   5      133.11      164.34     11.68 o 
 -11   9   5       32.82       32.20      8.39 o 
 -10   9   5      492.32      503.52     31.59 o 
  -9   9   5       59.55       59.46     10.00 o 
  -8   9   5      320.57      288.76     12.85 o 
  -7   9   5      697.21      692.49     14.90 o 
  -6   9   5       63.51       60.29      5.40 o 
  -5   9   5       55.76       66.08      5.56 o 
  -4   9   5      433.68      440.82      9.86 o 
  -3   9   5        4.35        3.78      3.79 o 
  -2   9   5       29.94       33.55      4.50 o 
  -1   9   5        5.92       -0.05      3.91 o 
   0   9   5       12.87        5.50      4.18 o 
   1   9   5     1888.94     1873.05     37.88 o 
   2   9   5        3.19        4.85      4.06 o 
   3   9   5       51.87       55.93      7.03 o 
   4   9   5       74.43       76.60      6.31 o 
   5   9   5      565.20      535.06     12.62 o 
   6   9   5       73.89       80.41      7.32 o 
   7   9   5        0.16        0.03      6.25 o 
   8   9   5        8.90       -3.14     13.07 o 
   9   9   5       67.46       67.31     15.70 o 
  10   9   5      148.23      118.53     15.63 o 
 -13  10   5      128.98      146.85     16.17 o 
 -12  10   5       56.12       44.25     10.08 o 
 -11  10   5      214.42      239.55     15.45 o 
 -10  10   5       16.78        9.63      8.70 o 
  -9  10   5       94.47       99.04     10.65 o 
  -8  10   5      309.38      296.47     12.87 o 
  -7  10   5        2.89       13.14      6.80 o 
  -6  10   5        5.94       -1.37      5.39 o 
  -5  10   5       13.15        3.50      6.62 o 
  -4  10   5      351.06      319.96     10.07 o 
  -3  10   5       36.00       20.93      5.29 o 
  -2  10   5      482.26      451.94     11.89 o 
  -1  10   5      239.70      209.59     10.90 o 
   0  10   5       63.15       67.58      5.23 o 
   1  10   5      680.77      683.00     12.45 o 
   2  10   5      992.96      951.36     29.93 o 
   3  10   5      609.34      549.87     13.21 o 
   4  10   5      134.22      126.55      7.53 o 
   5  10   5       17.03        4.90      5.49 o 
   6  10   5        5.75       15.44      5.94 o 
   7  10   5        1.35        0.74      7.45 o 
   8  10   5      140.06      145.74     28.61 o 
   9  10   5        5.08        1.94     12.52 o 
 -12  11   5      339.20      357.70     50.55 o 
 -11  11   5       30.17       33.18     13.68 o 
 -10  11   5       49.95       52.00     10.69 o 
  -9  11   5       11.44       -0.90      9.27 o 
  -8  11   5      229.32      246.13     20.18 o 
  -7  11   5       46.43       54.59      8.60 o 
  -6  11   5      205.75      194.71     12.27 o 
  -5  11   5       49.74       34.85      8.23 o 
  -4  11   5        1.14       10.43      5.95 o 
  -3  11   5      358.34      342.36     13.78 o 
  -2  11   5      115.83      112.25      8.25 o 
  -1  11   5       59.91       53.29      6.37 o 
   0  11   5       12.82       -2.63      5.64 o 
   1  11   5        7.48        3.44      6.08 o 
   2  11   5      194.91      187.52     12.99 o 
   3  11   5        5.68       10.06      6.32 o 
   4  11   5      166.17      163.50     12.17 o 
   5  11   5       87.27       80.32     10.07 o 
   6  11   5      114.95      109.73     12.65 o 
   7  11   5      240.87      243.32     25.85 o 
   8  11   5      128.50      103.58     39.25 o 
 -10  12   5        0.02       -0.15     13.32 o 
  -9  12   5      204.07      214.78     18.98 o 
  -8  12   5        4.29      -14.34     18.02 o 
  -7  12   5      200.53      210.91     18.06 o 
  -6  12   5        4.82       -3.71     13.64 o 
  -5  12   5      125.79      116.04     11.00 o 
  -4  12   5       35.81       27.43      7.89 o 
  -3  12   5        0.29       -6.80      6.80 o 
  -2  12   5      165.86      183.32     11.33 o 
  -1  12   5       16.08       17.15      7.63 o 
   0  12   5      281.63      269.86     15.05 o 
   1  12   5        3.01       -8.63      8.63 o 
   2  12   5       86.17       79.30      8.41 o 
   3  12   5      361.99      357.48     17.46 o 
   4  12   5       47.89       34.56      8.48 o 
   5  12   5       35.75       29.82      9.14 o 
   6  12   5        0.58       -3.09      8.13 o 
   7  12   5       55.95       61.86     23.87 o 
  -8  13   5        0.14      -13.90     13.90 o 
  -7  13   5        4.13      -10.91     13.12 o 
  -6  13   5       14.70        8.65     19.54 o 
  -5  13   5        0.01       28.21     14.43 o 
  -4  13   5      127.73      145.91     19.16 o 
  -3  13   5      251.24      273.42     18.29 o 
  -2  13   5        7.89        1.30     11.78 o 
  -1  13   5        0.10       -8.68     13.55 o 
   0  13   5        0.13       -7.99     10.64 o 
   1  13   5      268.95      284.88     41.34 o 
   2  13   5        7.54       19.71      9.96 o 
   3  13   5      360.61      342.16     18.31 o 
   4  13   5      123.47      137.92     35.11 o 
   5  13   5       17.21       35.23     23.08 o 
  -5  14   5        1.18       53.83     26.08 o 
  -4  14   5       54.94       65.55     18.67 o 
  -3  14   5       23.60       79.94     28.15 o 
  -2  14   5       36.42       41.42     26.83 o 
  -1  14   5       37.95       18.56     16.53 o 
   0  14   5        2.41       12.29     16.68 o 
   1  14   5       20.51       34.09     17.21 o 
 -17   0   6        0.91        3.82     11.36 o 
 -16   0   6        5.36        4.21     10.04 o 
 -15   0   6      342.24      383.29     22.78 o 
 -14   0   6      460.23      466.92     15.14 o 
 -13   0   6      251.83      244.66     12.38 o 
 -12   0   6     4286.41     4086.16     89.16 o 
 -11   0   6     4509.32     4461.32     86.09 o 
 -10   0   6     1809.20     1818.85     38.79 o 
  -9   0   6      653.82      641.15     17.27 o 
  -8   0   6      328.74      300.63     15.92 o 
  -7   0   6     2881.38     2765.82     54.67 o 
  -6   0   6     5825.80     5819.65     98.66 o 
  -5   0   6      372.04      426.05      7.80 o 
  -4   0   6     1826.33     1766.36     31.62 o 
  -3   0   6    10232.63    10056.52    146.08 o 
  -2   0   6      293.15      334.99      7.21 o 
  -1   0   6     4002.71     3889.85     52.85 o 
   0   0   6     4923.46     4900.55     66.05 o 
   1   0   6        0.32       -0.62      2.98 o 
   2   0   6       54.67      101.74      5.43 o 
   3   0   6      970.66     1034.36     15.67 o 
   4   0   6      905.86     1026.31     15.94 o 
   5   0   6      202.72      174.58      6.34 o 
   6   0   6      327.42      330.40      9.70 o 
   7   0   6     2172.23     2123.52     35.22 o 
   8   0   6     4812.46     4768.19     70.45 o 
   9   0   6      239.19      276.11     15.12 o 
  10   0   6        3.52        1.49     15.14 o 
  11   0   6        3.26        3.88     13.70 o 
  12   0   6       65.20       80.66     19.16 o 
 -18   1   6       17.94       16.43     15.21 o 
 -17   1   6        7.50       15.79     12.38 o 
 -16   1   6       62.62       69.90     25.25 o 
 -15   1   6        3.89       -9.45      9.45 o 
 -14   1   6        4.46       -5.04      6.85 o 
 -13   1   6      553.76      466.04     20.22 o 
 -12   1   6      121.46       88.50      6.69 o 
 -11   1   6        3.83       -3.52      5.12 o 
 -10   1   6      272.00      264.78     10.30 o 
  -9   1   6      249.26      225.46      7.37 o 
  -8   1   6      826.93      748.38     14.11 o 
  -7   1   6       65.57       71.91      3.32 o 
  -6   1   6       78.04       65.02      2.63 o 
  -5   1   6      228.50      306.81      4.99 o 
  -4   1   6     1607.38     1555.96     14.79 o 
  -3   1   6      166.03      217.70      4.60 o 
  -2   1   6     2823.66     2783.75     27.34 o 
  -1   1   6     1478.22     1433.73     13.89 o 
   0   1   6        4.01        6.73      2.12 o 
   1   1   6       91.30       79.00      3.04 o 
   2   1   6     1014.71     1105.10     12.20 o 
   3   1   6      644.36      711.25      9.22 o 
   4   1   6      734.68      780.16     12.59 o 
   5   1   6      139.89      157.43      5.83 o 
   6   1   6      309.48      302.45      7.39 o 
   7   1   6       28.41       28.14      4.53 o 
   8   1   6      206.87      180.31      8.31 o 
   9   1   6      177.25      180.92     11.37 o 
  10   1   6       45.72       34.31      9.22 o 
  11   1   6      201.39      235.24     19.70 o 
  12   1   6        4.83        7.16     11.65 o 
 -18   2   6        3.04      -28.91     34.40 o 
 -17   2   6       96.96      133.34     22.82 o 
 -16   2   6      109.12       97.08     22.29 o 
 -15   2   6      477.27      497.05     26.38 o 
 -14   2   6      415.94      347.54     22.90 o 
 -13   2   6      110.85       82.98     13.57 o 
 -12   2   6        8.16        0.76      4.47 o 
 -11   2   6      195.54      177.57      7.90 o 
 -10   2   6      174.98      169.41      7.72 o 
  -9   2   6      328.27      309.27      7.52 o 
  -8   2   6      495.54      469.97      7.33 o 
  -7   2   6      233.67      252.40      4.76 o 
  -6   2   6        6.36        5.17      2.05 o 
  -5   2   6     2067.53     2062.54     21.20 o 
  -4   2   6      238.00      217.27      3.94 o 
  -3   2   6     1699.50     1765.86     15.57 o 
  -2   2   6      729.19      726.36      9.20 o 
  -1   2   6       29.31       26.34      2.31 o 
   0   2   6      291.89      338.75      6.10 o 
   1   2   6      411.12      413.49      7.46 o 
   2   2   6      277.00      381.92      8.13 o 
   3   2   6      882.99      909.47     13.34 o 
   4   2   6      242.47      269.25      6.29 o 
   5   2   6      464.59      450.78      8.64 o 
   6   2   6     1663.92     1702.14     21.38 o 
   7   2   6      278.96      285.58      8.69 o 
   8   2   6      204.31      208.27      7.90 o 
   9   2   6      117.07      118.43      8.28 o 
  10   2   6       13.22       12.76      8.62 o 
  11   2   6        0.37        8.63      8.81 o 
  12   2   6      195.52      242.84     34.87 o 
 -17   3   6      397.00      491.28     30.80 o 
 -16   3   6      991.52      942.41     46.19 o 
 -15   3   6        6.32        8.79     12.21 o 
 -14   3   6      743.67      731.91     25.39 o 
 -13   3   6      109.01      129.17     11.62 o 
 -12   3   6       28.12       24.32      5.74 o 
 -11   3   6      292.85      295.50      8.68 o 
 -10   3   6       12.51        7.35      2.97 o 
  -9   3   6       15.26        7.61      2.53 o 
  -8   3   6      164.41      136.93      4.53 o 
  -7   3   6      178.01      211.79      5.39 o 
  -6   3   6      467.72      476.58      6.74 o 
  -5   3   6     1537.61     1640.05     16.74 o 
  -4   3   6      946.86     1107.76     12.15 o 
  -3   3   6     3927.38     4013.73     32.88 o 
  -2   3   6       96.86      111.94      2.99 o 
  -1   3   6       58.69       78.40      2.73 o 
   0   3   6      959.10      905.81      9.66 o 
   1   3   6       11.21        6.80      2.08 o 
   2   3   6      142.44      139.73      4.91 o 
   3   3   6      554.38      573.96     16.10 o 
   4   3   6        0.93        2.22      2.83 o 
   5   3   6       93.24       94.23      4.31 o 
   6   3   6        9.19        3.07      2.87 o 
   7   3   6       87.89       87.49      5.19 o 
   8   3   6      227.37      237.16      9.48 o 
   9   3   6       62.79       73.38      7.54 o 
  10   3   6        2.32        4.09     14.40 o 
  11   3   6      204.49      222.61     15.93 o 
  12   3   6        0.62       32.86     24.13 o 
 -17   4   6        9.01       16.25     15.23 o 
 -16   4   6      375.05      372.47     19.48 o 
 -15   4   6      688.83      696.52     26.08 o 
 -14   4   6      178.29      159.06     24.89 o 
 -13   4   6        6.29       -5.88      6.06 o 
 -12   4   6        5.35       -6.50      6.50 o 
 -11   4   6     1801.93     1609.79     23.60 o 
 -10   4   6      505.53      469.86     13.08 o 
  -9   4   6      481.60      460.45      9.68 o 
  -8   4   6      189.34      170.61      4.91 o 
  -7   4   6      776.84      768.96      9.50 o 
  -6   4   6      195.02      192.96      4.51 o 
  -5   4   6       35.81       57.88      2.40 o 
  -4   4   6      583.27      669.31      8.43 o 
  -3   4   6       10.01        0.77      1.86 o 
  -2   4   6      230.48      265.43      4.93 o 
  -1   4   6        8.38       10.57      2.11 o 
   0   4   6       46.73       35.76      2.56 o 
   1   4   6       18.59        7.91      2.22 o 
   2   4   6       62.28      106.46      4.48 o 
   3   4   6       93.98       97.32      3.80 o 
   4   4   6      858.60      847.86     15.62 o 
   5   4   6       14.23       11.78      3.28 o 
   6   4   6       29.29       18.06      3.98 o 
   7   4   6        4.46        3.17      4.55 o 
   8   4   6      331.00      301.60     18.07 o 
   9   4   6      158.49      153.97     10.62 o 
  10   4   6        0.83       11.82      8.76 o 
  11   4   6      411.27      412.37     35.15 o 
  12   4   6       73.38      108.58     31.80 o 
 -17   5   6       64.57       61.04     18.17 o 
 -16   5   6       19.95       26.99     17.96 o 
 -15   5   6      116.43       97.51     12.67 o 
 -14   5   6        2.30       -7.86     15.82 o 
 -13   5   6      304.56      244.84     18.99 o 
 -12   5   6       99.36       87.06      8.30 o 
 -11   5   6      338.26      316.38      8.50 o 
 -10   5   6       33.73       45.12      5.12 o 
  -9   5   6        2.48       -3.32      3.32 o 
  -8   5   6      121.51      108.96      4.16 o 
  -7   5   6       11.70        7.41      2.31 o 
  -6   5   6      101.33      107.15      3.69 o 
  -5   5   6        1.87        3.04      2.02 o 
  -4   5   6       79.84       78.21      3.17 o 
  -3   5   6      904.96      930.88      9.55 o 
  -2   5   6     1093.04     1124.43     11.07 o 
  -1   5   6      593.45      609.27      9.68 o 
   0   5   6       10.05       11.35      2.62 o 
   1   5   6       93.29       94.60      3.62 o 
   2   5   6      248.04      272.24      7.03 o 
   3   5   6       31.68       23.62      3.09 o 
   4   5   6      510.06      485.23     10.61 o 
   5   5   6       35.51       32.84      4.86 o 
   6   5   6       79.31       61.46      5.41 o 
   7   5   6      285.04      259.78      9.28 o 
   8   5   6      304.25      264.22     15.14 o 
   9   5   6       17.09        9.35      6.97 o 
  10   5   6       17.07       18.89      9.36 o 
  11   5   6       14.25       32.09     34.80 o 
  12   5   6       48.44      137.26     36.05 o 
 -16   6   6       57.88       70.44     37.93 o 
 -15   6   6       13.71       15.52     10.89 o 
 -14   6   6      248.82      227.58     20.81 o 
 -13   6   6      161.80      141.63     10.02 o 
 -12   6   6       76.86       60.64      6.33 o 
 -11   6   6       60.01       67.60      5.28 o 
 -10   6   6      963.11      971.68     19.10 o 
  -9   6   6      131.62      117.90      4.68 o 
  -8   6   6     1719.87     1618.14     20.68 o 
  -7   6   6      343.74      337.02      7.21 o 
  -6   6   6       17.72       20.66      2.61 o 
  -5   6   6      603.11      638.29      8.28 o 
  -4   6   6      585.85      645.94      7.70 o 
  -3   6   6        6.50        3.47      2.21 o 
  -2   6   6      417.81      423.64      6.48 o 
  -1   6   6      245.42      258.00      5.27 o 
   0   6   6       35.41       36.17      2.95 o 
   1   6   6       54.09       58.01      3.60 o 
   2   6   6       97.88       94.48      5.77 o 
   3   6   6        0.09       -0.92      4.38 o 
   4   6   6       94.04       99.38      5.44 o 
   5   6   6     1376.92     1334.02     46.21 o 
   6   6   6        0.43       -0.12      4.13 o 
   7   6   6       18.00        1.36      7.48 o 
   8   6   6        3.58        8.12      6.18 o 
   9   6   6       95.76       73.67     12.30 o 
  10   6   6      104.31      147.27     14.55 o 
  11   6   6        0.03       51.53     31.77 o 
  12   6   6      111.64      167.78     40.23 o 
 -16   7   6      109.75      134.89     15.07 o 
 -15   7   6        0.21       -6.88     11.02 o 
 -14   7   6      133.53      163.47     12.95 o 
 -13   7   6      252.72      277.65     12.34 o 
 -12   7   6       19.06       17.03      6.54 o 
 -11   7   6      261.05      263.32     11.88 o 
 -10   7   6      215.41      206.62      8.46 o 
  -9   7   6      812.94      810.97     16.31 o 
  -8   7   6      186.65      191.89      6.38 o 
  -7   7   6      916.65      868.81     18.36 o 
  -6   7   6     1027.18      952.32     13.67 o 
  -5   7   6     1519.78     1525.76     17.25 o 
  -4   7   6      703.02      674.93      9.69 o 
  -3   7   6      217.02      231.86      5.78 o 
  -2   7   6      153.53      155.92      5.50 o 
  -1   7   6      263.85      262.75      6.94 o 
   0   7   6      384.94      372.83      7.79 o 
   1   7   6     1460.90     1414.94     25.67 o 
   2   7   6      393.90      386.66     10.27 o 
   3   7   6      187.65      180.63      6.79 o 
   4   7   6       17.11       18.75      4.92 o 
   5   7   6       10.98       11.20      5.35 o 
   6   7   6      398.47      360.71     10.53 o 
   7   7   6       68.81       89.29      8.89 o 
   8   7   6      185.80      211.39     15.38 o 
   9   7   6       28.06       26.04      9.00 o 
  10   7   6        7.94       44.94     36.15 o 
  11   7   6      515.16      649.45     62.26 o 
 -15   8   6      239.27      305.09     18.04 o 
 -14   8   6      156.76      187.93     14.28 o 
 -13   8   6       22.40       30.89      8.65 o 
 -12   8   6      190.76      214.55     17.18 o 
 -11   8   6      603.32      600.04     34.81 o 
 -10   8   6       10.77       12.72      6.97 o 
  -9   8   6        3.77        4.32      4.79 o 
  -8   8   6      176.81      168.93      7.84 o 
  -7   8   6      990.27      972.11     21.14 o 
  -6   8   6       22.88       23.12      3.81 o 
  -5   8   6      302.13      311.85      8.18 o 
  -4   8   6       98.11      107.66      4.66 o 
  -3   8   6      103.33      103.73      5.29 o 
  -2   8   6       19.14       12.29      3.57 o 
  -1   8   6      235.54      244.82      6.84 o 
   0   8   6      128.94      120.95      6.38 o 
   1   8   6      284.70      287.54      9.22 o 
   2   8   6     1737.97     1699.33     35.34 o 
   3   8   6     1572.02     1529.74     32.16 o 
   4   8   6       94.36       92.46      6.45 o 
   5   8   6       57.60       63.71      8.43 o 
   6   8   6       87.27       66.60      6.50 o 
   7   8   6       49.03       46.75      8.28 o 
   8   8   6        5.16       -9.63      9.63 o 
   9   8   6       27.42       11.02     11.71 o 
  10   8   6        7.05       22.74     16.03 o 
  11   8   6      106.67      204.36     48.33 o 
 -14   9   6       84.31      101.76     17.17 o 
 -13   9   6      135.07      145.21     11.56 o 
 -12   9   6       46.08       55.40      9.50 o 
 -11   9   6      189.89      211.83     19.53 o 
 -10   9   6        7.00        3.02      7.99 o 
  -9   9   6       19.92        9.11      8.39 o 
  -8   9   6      564.65      565.15     19.55 o 
  -7   9   6      164.98      166.42      8.23 o 
  -6   9   6       46.21       40.51      5.95 o 
  -5   9   6       84.10       71.89      5.81 o 
  -4   9   6        0.02       -4.39      4.39 o 
  -3   9   6      278.84      249.99      7.78 o 
  -2   9   6      333.87      309.04      8.74 o 
  -1   9   6      123.89      100.81      5.91 o 
   0   9   6      163.39      149.32      6.70 o 
   1   9   6      233.07      233.31      8.80 o 
   2   9   6      194.79      201.88      7.72 o 
   3   9   6       80.32       86.92      7.61 o 
   4   9   6       18.10       11.24      5.24 o 
   5   9   6        0.87        3.37      5.11 o 
   6   9   6       47.41       54.04      6.43 o 
   7   9   6       17.80       10.56      6.86 o 
   8   9   6       50.96       29.41     31.74 o 
   9   9   6      117.17      135.61     24.91 o 
  10   9   6      275.15      270.57     26.49 o 
 -13  10   6        8.29       -5.58     12.40 o 
 -12  10   6      731.19      733.25     48.93 o 
 -11  10   6       56.71       44.74     10.07 o 
 -10  10   6      462.80      489.17     18.74 o 
  -9  10   6      110.75      121.66     11.33 o 
  -8  10   6       20.82        8.37      6.97 o 
  -7  10   6      171.22      174.66     10.66 o 
  -6  10   6       51.71       48.47      6.90 o 
  -5  10   6      184.61      192.11      9.10 o 
  -4  10   6      169.68      162.65     10.11 o 
  -3  10   6      667.98      626.06     15.52 o 
  -2  10   6        3.80       -1.75      4.89 o 
  -1  10   6        1.14       -4.68      4.68 o 
   0  10   6      627.05      625.90     22.43 o 
   1  10   6      269.83      263.50     10.85 o 
   2  10   6      133.98      136.31      7.75 o 
   3  10   6       78.72       90.19      7.03 o 
   4  10   6       54.66       40.90      7.72 o 
   5  10   6      118.21      131.02      8.01 o 
   6  10   6        0.35       -2.93      5.69 o 
   7  10   6        5.57        3.11      8.02 o 
   8  10   6       66.92       49.69     44.77 o 
   9  10   6       65.86       52.45     27.12 o 
 -12  11   6       40.61       26.47     24.73 o 
 -11  11   6      412.09      416.20     41.13 o 
 -10  11   6      113.45       90.99     20.37 o 
  -9  11   6      589.76      539.25     20.72 o 
  -8  11   6       80.57      107.01     11.66 o 
  -7  11   6       24.22       17.29      7.63 o 
  -6  11   6        5.08       -3.58     11.92 o 
  -5  11   6      281.37      298.42     12.27 o 
  -4  11   6        4.18        8.41      6.72 o 
  -3  11   6       18.29        8.83      6.15 o 
  -2  11   6      205.76      191.18      9.85 o 
  -1  11   6      109.24      108.38      7.56 o 
   0  11   6       10.19       11.24      6.05 o 
   1  11   6        5.32        9.28      6.23 o 
   2  11   6      120.04      116.76      8.62 o 
   3  11   6      127.46      135.98      9.13 o 
   4  11   6      113.12      109.60      8.83 o 
   5  11   6       90.89       75.52      9.81 o 
   6  11   6      221.66      205.22     12.06 o 
   7  11   6       19.35       59.29     21.89 o 
 -10  12   6      157.51      137.20     20.67 o 
  -9  12   6       67.98       53.85     14.98 o 
  -8  12   6       12.39      -11.94     12.72 o 
  -7  12   6       80.79       90.29     21.25 o 
  -6  12   6        7.54      -10.35     10.35 o 
  -5  12   6       73.86       58.80     12.96 o 
  -4  12   6        0.77      -13.02     13.02 o 
  -3  12   6        4.78        7.34      8.62 o 
  -2  12   6      264.56      242.03     12.59 o 
  -1  12   6      163.96      181.08     17.33 o 
   0  12   6       33.43       18.57      9.27 o 
   1  12   6      120.65      152.09     12.84 o 
   2  12   6      306.23      281.87     13.12 o 
   3  12   6      122.67      129.12     10.45 o 
   4  12   6        6.08       17.14      8.99 o 
   5  12   6       52.84       46.03      9.83 o 
   6  12   6       87.05       58.01     17.07 o 
  -8  13   6      363.05      394.01     24.01 o 
  -7  13   6       77.75       66.48     18.54 o 
  -6  13   6        2.97      -10.58     19.16 o 
  -5  13   6       50.79       13.75     28.03 o 
  -4  13   6       36.69       27.10     18.70 o 
  -3  13   6       33.95       17.72     36.00 o 
  -2  13   6      176.03      182.30     16.42 o 
  -1  13   6       22.93       12.41     15.26 o 
   0  13   6        2.35        6.55     15.11 o 
   1  13   6        0.91       -5.50     15.37 o 
   2  13   6       88.78      101.78     19.12 o 
   3  13   6      183.82      153.67     17.26 o 
   4  13   6        0.08       -1.51     20.08 o 
  -3  14   6      105.29       90.70     29.57 o 
  -2  14   6       87.62      102.85     30.19 o 
  -1  14   6      100.02      132.98     23.94 o 
 -18   1   7      150.04      129.85     19.26 o 
 -17   1   7       35.59       50.77     15.11 o 
 -16   1   7      161.84      149.64     16.13 o 
 -15   1   7      363.07      366.63     17.16 o 
 -14   1   7       83.30       64.81     10.97 o 
 -13   1   7       36.89       30.60      6.85 o 
 -12   1   7      117.32      104.84      8.95 o 
 -11   1   7     1626.96     1566.95     34.91 o 
 -10   1   7        0.08       -0.38      4.24 o 
  -9   1   7       31.29       36.87      2.78 o 
  -8   1   7      266.64      249.17      5.98 o 
  -7   1   7     1010.62      903.21     12.80 o 
  -6   1   7        2.28        1.00      1.91 o 
  -5   1   7        5.34       11.97      1.63 o 
  -4   1   7      100.53      125.77      3.21 o 
  -3   1   7     6685.73     6717.67     57.18 o 
  -2   1   7      107.58      104.56      3.20 o 
  -1   1   7      821.05      819.13      9.34 o 
   0   1   7      156.61      147.86      3.87 o 
   1   1   7     3355.43     3521.53     41.78 o 
   2   1   7     1309.58     1405.97     15.42 o 
   3   1   7       10.85        5.63      2.79 o 
   4   1   7      918.29      955.34     15.05 o 
   5   1   7      270.49      249.75      7.88 o 
   6   1   7       58.14       63.12      4.78 o 
   7   1   7       24.86       16.19      4.34 o 
   8   1   7       15.34       14.58      5.36 o 
   9   1   7       78.72      104.10     11.14 o 
  10   1   7       36.27       35.23     11.11 o 
  11   1   7       42.86       41.62     12.00 o 
 -18   2   7       10.48      -25.71     34.70 o 
 -17   2   7      298.22      236.52     21.57 o 
 -16   2   7       61.41       62.74     21.14 o 
 -15   2   7       40.54       45.37     31.28 o 
 -14   2   7       36.93       27.53     12.34 o 
 -13   2   7     1589.16     1409.33     37.04 o 
 -12   2   7      459.83      459.51     12.88 o 
 -11   2   7      141.44      136.20      6.32 o 
 -10   2   7      147.28      143.35      6.08 o 
  -9   2   7      996.05      933.72     20.72 o 
  -8   2   7     1248.15     1237.07     14.54 o 
  -7   2   7      271.97      286.86      5.56 o 
  -6   2   7       14.13        5.03      1.74 o 
  -5   2   7     6596.33     6607.75     57.26 o 
  -4   2   7     8251.97     8406.94     75.74 o 
  -3   2   7     1899.08     1978.25     18.30 o 
  -2   2   7     2674.66     2730.22     30.54 o 
  -1   2   7      783.85      718.54     11.79 o 
   0   2   7       10.27       -0.82      2.34 o 
   1   2   7        0.02       -2.49      2.49 o 
   2   2   7       34.79       30.66      3.26 o 
   3   2   7      737.60      760.70     15.93 o 
   4   2   7       46.15       46.72      4.05 o 
   5   2   7      852.27      795.32     17.75 o 
   6   2   7      204.34      213.39      7.69 o 
   7   2   7      246.50      226.60      8.91 o 
   8   2   7       18.23       22.48      5.72 o 
   9   2   7      136.60      146.09     27.76 o 
  10   2   7       81.50       94.36     14.88 o 
  11   2   7      177.48      196.78     17.35 o 
 -17   3   7       28.66       42.83     18.52 o 
 -16   3   7       73.59       58.75     31.15 o 
 -15   3   7       30.62       43.08     12.57 o 
 -14   3   7      123.81      122.14     11.17 o 
 -13   3   7        0.03        1.28      6.04 o 
 -12   3   7       48.72       28.68      5.40 o 
 -11   3   7      153.40      159.81      6.74 o 
 -10   3   7       73.17       79.78      5.52 o 
  -9   3   7      536.71      493.18      8.98 o 
  -8   3   7     1014.23     1028.01     12.50 o 
  -7   3   7      346.25      325.30      8.42 o 
  -6   3   7      798.73      786.78     10.17 o 
  -5   3   7      993.86     1067.08     12.25 o 
  -4   3   7       27.05       19.14      2.49 o 
  -3   3   7     1932.08     2056.47     19.09 o 
  -2   3   7      108.55      129.97      3.77 o 
  -1   3   7       58.38       64.51      3.07 o 
   0   3   7       32.84       46.33      3.17 o 
   1   3   7      533.51      514.68     11.50 o 
   2   3   7      168.48      165.68      4.74 o 
   3   3   7     1545.95     1622.27     25.81 o 
   4   3   7       17.06       22.42      3.95 o 
   5   3   7        6.23       10.31      3.45 o 
   6   3   7      555.34      494.38     10.51 o 
   7   3   7        0.12       -3.49      4.92 o 
   8   3   7      138.39      147.04     14.49 o 
   9   3   7        9.51       15.38      9.86 o 
  10   3   7       13.27       10.87      8.99 o 
  11   3   7        0.02       20.87     23.49 o 
 -17   4   7      105.30       95.92     18.62 o 
 -16   4   7        8.68       12.01     10.39 o 
 -15   4   7       29.14       27.81     16.23 o 
 -14   4   7        0.16      -17.00     17.00 o 
 -13   4   7        0.07       -8.60      8.60 o 
 -12   4   7       31.26       25.93      8.49 o 
 -11   4   7       21.25       21.77      4.38 o 
 -10   4   7      624.74      582.88     10.14 o 
  -9   4   7       53.59       56.96      4.71 o 
  -8   4   7      122.59      126.38      4.23 o 
  -7   4   7       20.88       21.82      2.59 o 
  -6   4   7      216.09      227.20      5.58 o 
  -5   4   7      368.85      440.85      6.62 o 
  -4   4   7      449.42      443.55      7.15 o 
  -3   4   7       70.27       63.19      2.86 o 
  -2   4   7        1.35       -2.05      2.05 o 
  -1   4   7      194.92      200.63      4.85 o 
   0   4   7        0.07        0.36      2.14 o 
   1   4   7     1060.58     1084.48     15.73 o 
   2   4   7       35.86       32.19      2.88 o 
   3   4   7      146.61      129.13      6.02 o 
   4   4   7        0.08       -1.65      2.84 o 
   5   4   7       45.33       71.05      4.91 o 
   6   4   7       15.31       14.12      4.96 o 
   7   4   7       18.35        2.44      5.24 o 
   8   4   7       32.58       25.01      7.34 o 
   9   4   7       34.14       50.03     12.62 o 
  10   4   7        0.02        2.74     13.57 o 
  11   4   7      120.04      239.75     35.99 o 
 -17   5   7       20.60       41.53     18.27 o 
 -16   5   7       39.60        4.05     18.34 o 
 -15   5   7      229.62      258.20     21.85 o 
 -14   5   7      320.98      295.75     22.37 o 
 -13   5   7        4.13        6.26     11.77 o 
 -12   5   7      428.22      400.25     15.05 o 
 -11   5   7     2530.88     2474.68     49.82 o 
 -10   5   7      190.56      183.32     11.12 o 
  -9   5   7       62.56       69.94      3.79 o 
  -8   5   7      662.26      638.85     10.36 o 
  -7   5   7     1207.96     1205.93     15.37 o 
  -6   5   7      354.86      336.28      6.04 o 
  -5   5   7       56.13       56.50      2.98 o 
  -4   5   7      186.56      194.95      4.27 o 
  -3   5   7        2.47        2.03      2.20 o 
  -2   5   7      952.84      974.19     10.93 o 
  -1   5   7      156.27      156.91      4.53 o 
   0   5   7       30.60       34.39      3.40 o 
   1   5   7      215.45      188.02      5.26 o 
   2   5   7      123.63      130.71      4.99 o 
   3   5   7       48.49       64.48      4.46 o 
   4   5   7       10.77       14.25      3.48 o 
   5   5   7      125.94      109.42      5.65 o 
   6   5   7       63.01       87.87      7.64 o 
   7   5   7      164.23      148.19      9.68 o 
   8   5   7        7.55       -0.72      7.71 o 
   9   5   7        0.26        5.15     11.29 o 
  10   5   7      103.05       98.35     17.23 o 
  11   5   7       15.70       60.58     28.15 o 
 -16   6   7       19.16       28.70     16.67 o 
 -15   6   7       12.48       29.49     15.18 o 
 -14   6   7      160.22      130.38     20.41 o 
 -13   6   7      368.97      389.08     34.39 o 
 -12   6   7      780.01      758.01     20.99 o 
 -11   6   7      501.99      507.95     11.44 o 
 -10   6   7     4122.74     4053.30     67.52 o 
  -9   6   7     2737.44     2708.60     49.03 o 
  -8   6   7      188.91      184.49      5.68 o 
  -7   6   7       90.34       85.08      4.21 o 
  -6   6   7      285.50      286.28      5.66 o 
  -5   6   7      827.23      814.03      9.62 o 
  -4   6   7      278.05      269.13      5.20 o 
  -3   6   7       69.41       75.01      3.27 o 
  -2   6   7       27.69       23.30      2.98 o 
  -1   6   7      143.01      137.22      4.44 o 
   0   6   7      141.35      142.96      4.72 o 
   1   6   7        2.24       -1.61      3.19 o 
   2   6   7        0.32       -3.62      3.62 o 
   3   6   7     1192.18     1182.62     29.79 o 
   4   6   7      152.28      152.98      8.60 o 
   5   6   7      154.23      143.41      6.89 o 
   6   6   7        4.38        1.13      4.42 o 
   7   6   7      187.45      182.46     10.73 o 
   8   6   7        6.45        7.01      7.46 o 
   9   6   7        8.02       18.81      9.75 o 
  10   6   7       64.99      101.70     33.32 o 
  11   6   7      487.73      703.08     61.93 o 
 -16   7   7       45.86       20.44     17.54 o 
 -15   7   7       36.48       48.99     10.92 o 
 -14   7   7       10.22       13.02     11.91 o 
 -13   7   7      114.21       99.47      8.33 o 
 -12   7   7       83.75      102.98      8.46 o 
 -11   7   7      830.74      793.70     27.16 o 
 -10   7   7      602.38      642.84     21.76 o 
  -9   7   7      109.45      102.97      6.46 o 
  -8   7   7      273.88      265.53      8.12 o 
  -7   7   7       15.71       11.22      3.93 o 
  -6   7   7      108.58      111.25      4.69 o 
  -5   7   7      167.93      175.01      6.17 o 
  -4   7   7        2.79       -0.32      2.98 o 
  -3   7   7       14.03       10.44      3.14 o 
  -2   7   7        0.84       -0.83      2.63 o 
  -1   7   7      568.01      567.97     10.07 o 
   0   7   7      111.03      112.72      5.20 o 
   1   7   7      259.35      254.62      7.94 o 
   2   7   7       60.14       61.68      5.85 o 
   3   7   7      247.47      248.59     12.01 o 
   4   7   7      222.65      187.79     10.83 o 
   5   7   7       31.12       39.90      5.54 o 
   6   7   7       53.36       49.80      5.91 o 
   7   7   7       98.76       94.56      9.74 o 
   8   7   7       22.43        7.36     11.43 o 
   9   7   7        0.51        2.05     14.61 o 
  10   7   7       20.87      114.87     38.65 o 
  11   7   7      217.87      320.38     49.39 o 
 -15   8   7       96.73       97.70     15.07 o 
 -14   8   7        1.68        8.33      7.69 o 
 -13   8   7      175.85      212.10     16.32 o 
 -12   8   7       24.65       17.49      9.68 o 
 -11   8   7      113.00      126.05     10.07 o 
 -10   8   7      228.67      220.67     11.77 o 
  -9   8   7      530.65      501.66     13.57 o 
  -8   8   7       11.17        2.65      5.02 o 
  -7   8   7        7.97       12.10      5.30 o 
  -6   8   7       88.30       84.76      5.50 o 
  -5   8   7     1862.49     1736.31     23.44 o 
  -4   8   7      312.50      323.32      7.37 o 
  -3   8   7       81.54       74.15      4.98 o 
  -2   8   7      489.59      484.85      9.25 o 
  -1   8   7      559.52      537.28      9.99 o 
   0   8   7      631.90      651.51     13.59 o 
   1   8   7       21.65       28.80      5.26 o 
   2   8   7      171.32      173.78      7.99 o 
   3   8   7     1103.97     1074.01     22.68 o 
   4   8   7       50.02       46.39      5.90 o 
   5   8   7        4.66        6.49      5.44 o 
   6   8   7      176.29      175.00      8.55 o 
   7   8   7        7.65       21.75      7.76 o 
   8   8   7       52.00       40.08     20.57 o 
   9   8   7        1.43      -14.42     14.42 o 
  10   8   7      119.04      132.55     45.17 o 
 -14   9   7      162.98      182.05     17.96 o 
 -13   9   7       45.04       63.82     12.30 o 
 -12   9   7       25.76       20.74     11.01 o 
 -11   9   7      119.70      143.40     11.27 o 
 -10   9   7      289.60      300.62     14.20 o 
  -9   9   7       40.57       30.97     11.07 o 
  -8   9   7      415.10      400.98     17.65 o 
  -7   9   7      405.33      366.30     14.27 o 
  -6   9   7      292.79      278.08      9.85 o 
  -5   9   7       36.24       32.34      5.83 o 
  -4   9   7     1381.84     1272.02     19.86 o 
  -3   9   7      778.11      760.37     14.59 o 
  -2   9   7        5.39       -4.06      4.06 o 
  -1   9   7      387.55      383.33      9.97 o 
   0   9   7      677.51      653.88     14.07 o 
   1   9   7      883.38      830.31     16.53 o 
   2   9   7      457.57      455.72     11.92 o 
   3   9   7       14.93       13.23      5.44 o 
   4   9   7       42.84       45.32      6.03 o 
   5   9   7      309.53      265.89      9.68 o 
   6   9   7       22.56       19.68      6.04 o 
   7   9   7      108.67       85.86     10.42 o 
   8   9   7        3.09      -20.08     20.08 o 
   9   9   7       50.55       57.10     45.65 o 
 -13  10   7       24.40       13.07     13.27 o 
 -12  10   7        0.26       -8.08      8.94 o 
 -11  10   7      258.51      288.14     15.20 o 
 -10  10   7       83.56       72.16     10.63 o 
  -9  10   7      167.70      194.36     13.05 o 
  -8  10   7      197.03      202.64     13.02 o 
  -7  10   7       47.62       57.01      8.47 o 
  -6  10   7       13.61        9.89      7.03 o 
  -5  10   7       16.92       12.40      5.87 o 
  -4  10   7      350.98      315.71     12.56 o 
  -3  10   7        0.43       -0.20      6.23 o 
  -2  10   7      281.61      295.98     10.16 o 
  -1  10   7       11.39       -1.35      5.04 o 
   0  10   7      534.02      556.23     15.03 o 
   1  10   7       37.92       40.23      6.95 o 
   2  10   7      168.38      177.74      9.49 o 
   3  10   7        2.57        5.41      6.30 o 
   4  10   7      133.25      115.85      7.86 o 
   5  10   7       27.96       13.83      7.39 o 
   6  10   7        8.19       -0.55      6.81 o 
   7  10   7      174.20      181.91     15.54 o 
   8  10   7       25.98      -11.44     48.95 o 
 -12  11   7      153.45      161.64     24.58 o 
 -11  11   7      227.31      264.29     19.98 o 
 -10  11   7      646.71      654.85     28.08 o 
  -9  11   7       38.16       36.43     13.49 o 
  -8  11   7       36.79       21.98      9.81 o 
  -7  11   7       14.58        5.15      9.10 o 
  -6  11   7      243.76      257.09     13.04 o 
  -5  11   7       40.78       17.95      8.10 o 
  -4  11   7        0.11       -5.86      5.86 o 
  -3  11   7      150.10      151.74      9.40 o 
  -2  11   7       44.12       49.54      7.24 o 
  -1  11   7      284.43      308.86     13.20 o 
   0  11   7       85.05      120.70     11.55 o 
   1  11   7      214.92      206.20     11.93 o 
   2  11   7       67.16       77.47     10.50 o 
   3  11   7        6.27        6.87      6.91 o 
   4  11   7      154.70      145.80     10.57 o 
   5  11   7        4.49        0.83      8.32 o 
   6  11   7       29.09       25.93      8.71 o 
   7  11   7        2.60        2.34     18.70 o 
 -10  12   7       89.85      101.62     30.07 o 
  -9  12   7       79.66      101.88     16.49 o 
  -8  12   7      251.80      313.08     25.32 o 
  -7  12   7       32.13       36.54     14.35 o 
  -6  12   7        6.20       -7.47     11.63 o 
  -5  12   7      231.42      236.65     15.72 o 
  -4  12   7        1.17       -7.71      7.71 o 
  -3  12   7      439.40      416.68     17.24 o 
  -2  12   7      384.47      363.73     24.40 o 
  -1  12   7       16.44       31.79      9.60 o 
   0  12   7       30.93       30.38      9.85 o 
   1  12   7       79.83      101.41     11.90 o 
   2  12   7      348.36      344.48     17.45 o 
   3  12   7       13.12       13.82      9.30 o 
   4  12   7       94.39      113.85     13.08 o 
   5  12   7       51.14       50.53     15.91 o 
  -7  13   7       37.66       35.76     15.20 o 
  -6  13   7       23.39       43.65     21.45 o 
  -5  13   7       13.53       34.06     14.68 o 
  -4  13   7      146.51      156.21     23.37 o 
  -3  13   7      828.98      850.02     80.32 o 
  -2  13   7       64.16       66.35     17.07 o 
  -1  13   7       10.52       22.75     12.17 o 
   0  13   7      186.20      177.16     36.50 o 
   1  13   7        3.70        6.94     16.00 o 
   2  13   7       31.98       45.47     17.47 o 
 -16   0   8        0.00        7.01     10.01 o 
 -14   0   8      119.01       89.52     18.24 o 
 -13   0   8      219.65      215.89     12.85 o 
 -12   0   8      830.36      806.39     30.08 o 
 -11   0   8      233.69      192.80     11.49 o 
 -10   0   8      376.54      392.14     27.72 o 
  -9   0   8     3387.24     3360.75     59.98 o 
  -8   0   8      255.84      238.52      9.09 o 
  -7   0   8     2287.92     2309.82     37.17 o 
  -6   0   8     1034.64     1133.98     17.58 o 
  -5   0   8       77.85      103.40      5.62 o 
  -4   0   8      600.35      567.97     11.34 o 
  -3   0   8    10622.88    10808.82    153.15 o 
  -2   0   8       89.20       47.04      4.52 o 
  -1   0   8      209.21      234.57      8.17 o 
   0   0   8     5556.18     5770.45     97.72 o 
   1   0   8      602.04      614.51     13.66 o 
   2   0   8     1182.71     1058.02     19.63 o 
   3   0   8      443.79      444.11     12.05 o 
   4   0   8      699.68      652.22     19.61 o 
   5   0   8      975.48      933.61     19.17 o 
   6   0   8      316.39      301.57     11.06 o 
   7   0   8      443.29      443.25     15.43 o 
   8   0   8     1214.16     1160.29     53.57 o 
   9   0   8      166.10      143.22     20.71 o 
  10   0   8       22.83       28.97     16.03 o 
 -17   1   8      127.05       96.83     16.46 o 
 -16   1   8        2.69       11.53     13.33 o 
 -15   1   8        4.44       -7.60     12.24 o 
 -14   1   8        3.13       -8.06      8.20 o 
 -13   1   8      114.91       90.42      9.04 o 
 -12   1   8      203.40      181.10      7.09 o 
 -11   1   8       22.37       19.39      3.61 o 
 -10   1   8     1779.58     1756.78     25.77 o 
  -9   1   8      710.82      658.97     10.25 o 
  -8   1   8      325.85      327.55      6.68 o 
  -7   1   8     1205.54     1154.91     13.91 o 
  -6   1   8       23.02       25.09      2.08 o 
  -5   1   8       72.21       48.72      2.62 o 
  -4   1   8        4.82        3.01      2.23 o 
  -3   1   8      584.50      600.54      8.68 o 
  -2   1   8      857.71      896.81     13.06 o 
  -1   1   8     1818.72     1889.69     22.64 o 
   0   1   8     2345.15     2345.40     41.91 o 
   1   1   8      484.60      456.96      8.20 o 
   2   1   8        4.54        4.23      3.23 o 
   3   1   8      425.51      440.83      8.57 o 
   4   1   8      762.60      739.75     12.28 o 
   5   1   8      682.49      650.24     12.44 o 
   6   1   8        3.34        2.20      4.20 o 
   7   1   8     1484.68     1400.72     27.25 o 
   8   1   8       40.55       39.14     11.55 o 
   9   1   8        2.19        4.48     14.63 o 
  10   1   8        0.19       -9.63      9.63 o 
 -18   2   8       45.16       56.28     11.84 o 
 -17   2   8        0.14        1.28     12.52 o 
 -16   2   8        7.69       10.79     25.84 o 
 -15   2   8        0.01       -7.84      7.84 o 
 -14   2   8      161.42      152.64     11.46 o 
 -13   2   8        5.69       -6.13      6.16 o 
 -12   2   8       26.82       17.38      4.95 o 
 -11   2   8       47.38       56.63      5.24 o 
 -10   2   8       82.77       82.31      7.24 o 
  -9   2   8      241.79      240.21      6.13 o 
  -8   2   8      951.24      922.75     11.91 o 
  -7   2   8      834.53      883.72     10.98 o 
  -6   2   8      607.01      640.14      7.78 o 
  -5   2   8       98.47      110.37      3.40 o 
  -4   2   8     2435.01     2602.68     30.00 o 
  -3   2   8        9.60       11.44      2.38 o 
  -2   2   8      525.49      532.98     11.91 o 
  -1   2   8       46.32       54.48      3.46 o 
   0   2   8      476.63      464.81     10.12 o 
   1   2   8        5.61        5.24      3.11 o 
   2   2   8      186.23      223.84      6.44 o 
   3   2   8      164.15      157.87      5.45 o 
   4   2   8      579.91      604.28     19.06 o 
   5   2   8       19.00       19.79      3.86 o 
   6   2   8      162.86      153.64      7.40 o 
   7   2   8       88.49       81.05      7.68 o 
   8   2   8        4.37        6.96      7.09 o 
   9   2   8       18.10       20.74     24.41 o 
  10   2   8       16.43        3.76     10.28 o 
 -17   3   8       80.28      105.53     13.88 o 
 -16   3   8       89.04       87.07     19.41 o 
 -15   3   8      666.90      633.06     56.74 o 
 -14   3   8      114.21      116.72     11.22 o 
 -13   3   8      250.53      250.60     15.41 o 
 -12   3   8      390.00      390.85     14.46 o 
 -11   3   8      865.28      808.57     16.02 o 
 -10   3   8      270.27      253.88      7.40 o 
  -9   3   8      395.59      389.21      7.54 o 
  -8   3   8      996.45      955.36     12.28 o 
  -7   3   8      396.40      396.36      6.92 o 
  -6   3   8     1996.45     2013.45     20.53 o 
  -5   3   8     6088.30     6069.17     53.36 o 
  -4   3   8      253.58      239.18      4.74 o 
  -3   3   8       19.38       12.28      2.47 o 
  -2   3   8      266.43      276.37      5.70 o 
  -1   3   8     2602.23     2563.09     39.21 o 
   0   3   8      537.47      543.94     10.75 o 
   1   3   8      490.46      481.16      9.21 o 
   2   3   8      197.20      206.39      5.76 o 
   3   3   8      782.21      815.78     16.55 o 
   4   3   8        0.76       -3.73      3.89 o 
   5   3   8      376.73      392.68     10.60 o 
   6   3   8      617.89      543.36     12.86 o 
   7   3   8      297.36      280.50     11.90 o 
   8   3   8      288.32      313.26     18.49 o 
   9   3   8      104.83      122.77     30.47 o 
  10   3   8        8.53        0.37     15.36 o 
 -17   4   8      615.29      640.48     41.90 o 
 -16   4   8      190.19      184.51     22.50 o 
 -15   4   8      145.73      137.43     17.36 o 
 -14   4   8      777.34      685.31     30.26 o 
 -13   4   8       51.55       67.28     11.47 o 
 -12   4   8       20.30       17.51      6.86 o 
 -11   4   8     2717.29     2567.27     34.42 o 
 -10   4   8       67.07       77.43      4.17 o 
  -9   4   8      294.40      276.24      6.89 o 
  -8   4   8      125.15      128.05      4.58 o 
  -7   4   8     2159.42     2232.92     24.14 o 
  -6   4   8     1602.48     1589.23     16.27 o 
  -5   4   8      282.62      259.60      5.46 o 
  -4   4   8      299.73      313.07      5.54 o 
  -3   4   8     2981.32     3027.82     36.17 o 
  -2   4   8      605.01      554.91     10.15 o 
  -1   4   8      253.50      250.47      6.27 o 
   0   4   8        1.89       -0.02      2.55 o 
   1   4   8      268.49      278.20      6.21 o 
   2   4   8      531.09      518.55     16.41 o 
   3   4   8        1.50        2.80      3.62 o 
   4   4   8      162.75      168.13      6.64 o 
   5   4   8       84.89       69.22      5.93 o 
   6   4   8       34.19        8.57      5.72 o 
   7   4   8       76.22       64.75      8.88 o 
   8   4   8       10.79       24.13      9.46 o 
   9   4   8      114.47      128.55     13.12 o 
  10   4   8       36.63       64.38     17.61 o 
 -17   5   8        0.07       16.64     28.31 o 
 -16   5   8       23.86        8.75     15.36 o 
 -15   5   8        2.54       15.49     14.60 o 
 -14   5   8        0.00        3.42     15.29 o 
 -13   5   8      160.46      130.19     12.11 o 
 -12   5   8       26.74       29.22     11.08 o 
 -11   5   8     1412.19     1423.38     42.97 o 
 -10   5   8        0.01       -0.69      2.59 o 
  -9   5   8      233.07      253.58      6.16 o 
  -8   5   8        5.15        1.96      3.12 o 
  -7   5   8       47.84       47.40      3.89 o 
  -6   5   8       80.42       80.33      3.49 o 
  -5   5   8       60.38       59.97      3.51 o 
  -4   5   8        3.71       -0.02      2.27 o 
  -3   5   8     1087.34     1122.04     12.95 o 
  -2   5   8       40.76       50.82      3.14 o 
  -1   5   8      214.14      232.36      6.64 o 
   0   5   8      259.48      272.85      7.42 o 
   1   5   8      203.23      196.10      5.78 o 
   2   5   8        2.66       -0.15      3.25 o 
   3   5   8      138.84      144.75      8.02 o 
   4   5   8       95.87       85.24      7.85 o 
   5   5   8      165.39      152.93      9.46 o 
   6   5   8        1.12       -1.35      5.63 o 
   7   5   8       45.15       40.48      8.59 o 
   8   5   8       77.44       63.92     11.46 o 
   9   5   8       22.04       24.23     11.98 o 
 -16   6   8        6.90       16.97     25.38 o 
 -15   6   8       13.21        9.75     18.29 o 
 -14   6   8      309.95      269.42     37.71 o 
 -13   6   8      524.02      471.97     43.76 o 
 -12   6   8       20.62       11.79      6.17 o 
 -11   6   8        0.37       -0.19      4.63 o 
 -10   6   8        0.56       -3.86      3.86 o 
  -9   6   8        0.33        1.04      3.86 o 
  -8   6   8       14.34        6.38      3.88 o 
  -7   6   8       42.62       53.78      4.39 o 
  -6   6   8      258.68      258.58      5.62 o 
  -5   6   8      994.95     1003.94     15.02 o 
  -4   6   8       13.54       15.85      2.78 o 
  -3   6   8       84.21       79.05      3.79 o 
  -2   6   8      230.83      231.51      6.74 o 
  -1   6   8      774.78      769.26     11.05 o 
   0   6   8      671.60      636.69      9.78 o 
   1   6   8      753.21      728.44     16.89 o 
   2   6   8       38.35       30.23      4.68 o 
   3   6   8      258.03      261.84     12.29 o 
   4   6   8        0.30       -0.41      4.61 o 
   5   6   8      466.01      436.16     15.29 o 
   6   6   8       41.92       28.71      7.70 o 
   7   6   8      497.94      459.36     22.09 o 
   8   6   8       12.85       16.00      9.88 o 
   9   6   8       34.55       23.45     22.75 o 
  10   6   8       53.52       88.30     35.00 o 
 -16   7   8      380.29      390.34     43.29 o 
 -15   7   8      138.52      158.86     21.18 o 
 -14   7   8        0.21        0.83      9.65 o 
 -13   7   8      130.24      163.30     12.27 o 
 -12   7   8      197.86      224.39     11.10 o 
 -11   7   8      303.26      321.89     13.15 o 
 -10   7   8      352.64      340.46     13.41 o 
  -9   7   8       73.96       68.21      6.03 o 
  -8   7   8      280.45      275.54      9.63 o 
  -7   7   8      110.40      111.05      6.05 o 
  -6   7   8      904.69      874.91     15.50 o 
  -5   7   8      549.06      545.05      9.47 o 
  -4   7   8      587.41      558.53      9.88 o 
  -3   7   8       85.57       86.96      5.10 o 
  -2   7   8      223.71      222.96      6.73 o 
  -1   7   8     1462.83     1399.55     17.38 o 
   0   7   8     1400.40     1327.62     16.14 o 
   1   7   8       41.17       31.19      4.58 o 
   2   7   8     1784.23     1701.33     59.23 o 
   3   7   8     1140.81     1139.86     32.84 o 
   4   7   8      297.45      315.03     10.79 o 
   5   7   8      498.41      497.45     13.07 o 
   6   7   8      370.97      321.08     10.77 o 
   7   7   8      429.62      420.09     21.48 o 
   8   7   8      158.09      157.21     23.51 o 
   9   7   8       60.76       92.45     37.89 o 
  10   7   8       33.11      112.70     39.28 o 
 -15   8   8      333.07      389.31     53.51 o 
 -14   8   8      219.18      246.12     19.37 o 
 -13   8   8        7.43        2.60      7.30 o 
 -12   8   8      397.67      403.92     15.73 o 
 -11   8   8      777.86      807.32     21.63 o 
 -10   8   8      122.93      147.57     13.84 o 
  -9   8   8        3.50        7.07      7.83 o 
  -8   8   8     1387.59     1325.33     23.65 o 
  -7   8   8     1512.97     1495.06     23.50 o 
  -6   8   8       83.15       81.98      5.60 o 
  -5   8   8        0.17       -4.08      4.08 o 
  -4   8   8        6.69        8.30      4.53 o 
  -3   8   8      128.13      125.66      6.85 o 
  -2   8   8      653.07      634.27     11.38 o 
  -1   8   8      306.52      312.45     12.42 o 
   0   8   8      103.66       99.00      5.53 o 
   1   8   8      144.52      140.94      7.41 o 
   2   8   8      115.37      126.07      7.39 o 
   3   8   8       27.93       29.16      5.64 o 
   4   8   8       39.21       42.25      5.96 o 
   5   8   8      541.14      516.97     18.25 o 
   6   8   8      213.88      227.92     12.25 o 
   7   8   8       10.37        6.63      7.84 o 
   8   8   8        6.72      -39.03     46.52 o 
   9   8   8        9.69       16.66     40.99 o 
 -14   9   8      252.89      283.44     18.32 o 
 -13   9   8       16.44       16.25     11.45 o 
 -12   9   8       50.46       55.25      9.52 o 
 -11   9   8        5.38        0.45      8.11 o 
 -10   9   8        0.98        1.23     17.02 o 
  -9   9   8      518.46      535.44     22.32 o 
  -8   9   8      620.96      637.32     18.87 o 
  -7   9   8       61.95       64.71      7.29 o 
  -6   9   8      264.85      270.81      9.91 o 
  -5   9   8       52.82       69.52      6.72 o 
  -4   9   8       44.51       40.22      5.61 o 
  -3   9   8      103.68      108.15      6.75 o 
  -2   9   8     1263.81     1260.71     19.29 o 
  -1   9   8       86.88       98.44      6.29 o 
   0   9   8      201.97      203.21      9.68 o 
   1   9   8       79.93       95.44      7.04 o 
   2   9   8        2.27        1.21      5.69 o 
   3   9   8        0.00       -1.92      5.22 o 
   4   9   8       57.54       53.06      6.65 o 
   5   9   8       11.95       11.23      5.82 o 
   6   9   8      291.48      314.42     12.26 o 
   7   9   8       37.52       48.81     11.48 o 
   8   9   8       23.54       -2.96     69.45 o 
 -13  10   8       78.04       88.08     15.71 o 
 -12  10   8      356.45      352.24     18.63 o 
 -11  10   8       13.45       29.82     10.01 o 
 -10  10   8      352.20      359.51     16.66 o 
  -9  10   8      225.81      233.05     14.12 o 
  -8  10   8        6.20        7.53     11.16 o 
  -7  10   8      316.60      303.25     13.30 o 
  -6  10   8      210.81      232.72     12.10 o 
  -5  10   8        3.30        0.40      5.71 o 
  -4  10   8       58.68       59.98      7.02 o 
  -3  10   8      615.16      625.59     22.90 o 
  -2  10   8        1.78        0.59      5.64 o 
  -1  10   8      432.32      472.23     13.49 o 
   0  10   8      113.56      117.08      9.63 o 
   1  10   8      482.03      492.04     23.92 o 
   2  10   8      521.75      525.35     14.83 o 
   3  10   8       92.86      107.71      8.67 o 
   4  10   8       54.83       56.81      8.63 o 
   5  10   8      699.59      708.43     20.69 o 
   6  10   8      121.69      136.83     13.96 o 
   7  10   8        5.76        1.25     17.84 o 
 -11  11   8       33.11       29.41     15.04 o 
 -10  11   8       29.29       49.96     14.57 o 
  -9  11   8        4.62       -3.57     16.36 o 
  -8  11   8        2.11       -4.52      9.29 o 
  -7  11   8      105.01      101.61     15.99 o 
  -6  11   8       83.99       90.93     10.07 o 
  -5  11   8      268.04      258.90     13.37 o 
  -4  11   8      119.88      140.29      9.79 o 
  -3  11   8        1.90       -3.53      6.06 o 
  -2  11   8       16.38        7.36      6.88 o 
  -1  11   8      107.11       85.33     18.95 o 
   0  11   8      876.30      856.99     31.52 o 
   1  11   8        6.40        7.44      8.88 o 
   2  11   8       82.94       78.65      9.41 o 
   3  11   8      212.88      197.32     11.61 o 
   4  11   8       26.27       38.48      9.46 o 
   5  11   8       59.27       63.16     10.17 o 
   6  11   8        0.17        5.02     10.62 o 
  -9  12   8        2.23       18.30     23.10 o 
  -8  12   8      202.86      222.69     22.84 o 
  -7  12   8       28.25       29.75     14.39 o 
  -6  12   8       53.45       61.98     15.14 o 
  -5  12   8       26.50       17.53     10.89 o 
  -4  12   8        1.44       -5.20     14.29 o 
  -3  12   8       91.56       97.92     16.03 o 
  -2  12   8        1.56      -11.14     13.47 o 
  -1  12   8      240.24      185.51     31.12 o 
   0  12   8      183.05      188.01     16.53 o 
   1  12   8        3.20        9.48     17.38 o 
   2  12   8        1.61       -6.90     15.04 o 
   3  12   8       14.78        1.89     11.02 o 
   4  12   8        8.49       34.48     13.80 o 
  -7  13   8       87.96       72.50     26.17 o 
  -6  13   8        3.03       12.57     20.33 o 
  -5  13   8       47.26        8.85     19.99 o 
  -4  13   8        7.71        8.02     13.87 o 
  -3  13   8      143.98      131.31     24.67 o 
  -2  13   8      177.57      174.17     30.36 o 
  -1  13   8        5.30       17.39     16.28 o 
   0  13   8       38.36       65.55     18.22 o 
   1  13   8      105.83      140.45     20.88 o 
 -18   1   9      121.87      109.11     17.19 o 
 -17   1   9       58.91       68.22     10.40 o 
 -16   1   9       53.19       62.29     12.68 o 
 -15   1   9      331.73      301.52     18.04 o 
 -14   1   9      137.64      117.96     10.06 o 
 -13   1   9       37.32       38.28      7.97 o 
 -12   1   9      129.62      127.72      5.60 o 
 -11   1   9      575.65      587.60     14.83 o 
 -10   1   9      223.46      248.10      6.79 o 
  -9   1   9      653.60      639.08     10.54 o 
  -8   1   9        1.25        1.61      2.17 o 
  -7   1   9      563.60      559.25      9.37 o 
  -6   1   9      840.22      825.14     10.92 o 
  -5   1   9       17.59       10.07      2.54 o 
  -4   1   9      438.22      429.22      7.35 o 
  -3   1   9     2561.96     2631.38     37.67 o 
  -2   1   9      561.57      559.14      8.91 o 
  -1   1   9      243.93      244.43      5.96 o 
   0   1   9      190.91      194.67      6.75 o 
   1   1   9      843.47      840.13     13.46 o 
   2   1   9     1343.08     1371.60     22.11 o 
   3   1   9        1.39       -3.64      3.64 o 
   4   1   9       15.06       11.65      4.31 o 
   5   1   9      730.32      733.92     14.73 o 
   6   1   9     2565.41     2535.29     38.02 o 
   7   1   9      136.95      137.00     11.64 o 
   8   1   9      168.06      149.14     19.62 o 
   9   1   9      648.78      695.32     30.22 o 
 -18   2   9      117.55      121.71     31.31 o 
 -17   2   9        3.92        0.24     20.20 o 
 -16   2   9      369.29      330.81     45.94 o 
 -15   2   9      521.40      552.35     20.69 o 
 -14   2   9        0.00       -7.21      7.21 o 
 -13   2   9      435.16      394.73     16.61 o 
 -12   2   9     1536.52     1469.60     26.64 o 
 -11   2   9        9.37       10.67      4.03 o 
 -10   2   9     1490.84     1474.01     19.46 o 
  -9   2   9     1327.35     1262.03     16.10 o 
  -8   2   9     1276.91     1302.14     15.08 o 
  -7   2   9      277.56      229.85      5.99 o 
  -6   2   9      256.57      294.58      5.43 o 
  -5   2   9       95.01       98.70      3.79 o 
  -4   2   9     1414.17     1417.21     15.14 o 
  -3   2   9       54.02       45.45      3.75 o 
  -2   2   9       12.74       12.80      2.84 o 
  -1   2   9      472.40      459.79     13.07 o 
   0   2   9      162.28      131.68      5.25 o 
   1   2   9      607.94      584.07     10.49 o 
   2   2   9      107.10      108.42      6.94 o 
   3   2   9      482.52      513.58     10.82 o 
   4   2   9     1117.54     1118.68     20.18 o 
   5   2   9        2.09       -2.22      5.36 o 
   6   2   9      731.70      751.22     21.74 o 
   7   2   9     1002.72      977.61     24.84 o 
   8   2   9       22.96        6.38      9.64 o 
   9   2   9      137.89      129.00     15.53 o 
 -17   3   9       62.75       73.02     22.63 o 
 -16   3   9        5.75        5.60     14.37 o 
 -15   3   9       48.84       36.50     13.25 o 
 -14   3   9       35.62       27.04      8.97 o 
 -13   3   9       67.67       49.37      9.27 o 
 -12   3   9      170.53      146.01     11.46 o 
 -11   3   9        0.43        3.71      3.59 o 
 -10   3   9        4.30        9.41      2.67 o 
  -9   3   9     1660.18     1570.59     18.88 o 
  -8   3   9      108.05      105.29      4.42 o 
  -7   3   9      365.01      352.16      6.99 o 
  -6   3   9       26.37       31.46      2.69 o 
  -5   3   9      320.63      303.59      6.30 o 
  -4   3   9      228.46      223.14      4.88 o 
  -3   3   9      342.80      390.15      6.93 o 
  -2   3   9        5.75       11.78      2.84 o 
  -1   3   9       32.78       34.95      3.51 o 
   0   3   9      961.54      944.34     14.96 o 
   1   3   9        1.07       -3.65      3.65 o 
   2   3   9      917.84      902.53     22.75 o 
   3   3   9      340.09      361.45     10.34 o 
   4   3   9      301.18      314.11     10.74 o 
   5   3   9      291.05      322.07     11.10 o 
   6   3   9      227.26      200.62     10.52 o 
   7   3   9       17.42       27.27      7.58 o 
   8   3   9       21.35       31.00      9.58 o 
   9   3   9        0.52       -9.86      9.86 o 
 -17   4   9       98.56       79.60     18.65 o 
 -16   4   9      533.44      475.54     42.04 o 
 -15   4   9      479.13      413.07     25.52 o 
 -14   4   9      247.57      254.12     21.57 o 
 -13   4   9       88.22       69.10     10.57 o 
 -12   4   9      203.84      236.59     15.25 o 
 -11   4   9     1487.01     1472.01     35.96 o 
 -10   4   9      881.23      877.99     13.60 o 
  -9   4   9       74.06       73.71      4.72 o 
  -8   4   9      398.80      380.73      8.02 o 
  -7   4   9       46.86       47.70      4.02 o 
  -6   4   9       45.01       65.17      3.47 o 
  -5   4   9      505.87      529.18     10.00 o 
  -4   4   9       63.30       48.27      3.08 o 
  -3   4   9      136.51      135.69      6.10 o 
  -2   4   9      366.55      357.23      7.65 o 
  -1   4   9      330.99      343.97      7.79 o 
   0   4   9       74.00       75.18      4.22 o 
   1   4   9       33.45       37.40      3.94 o 
   2   4   9      169.49      178.34      7.28 o 
   3   4   9        9.72        4.94      4.25 o 
   4   4   9      258.49      229.61      8.48 o 
   5   4   9      183.10      186.38      7.19 o 
   6   4   9       37.36        9.93      6.91 o 
   7   4   9       65.17       74.42      9.45 o 
   8   4   9        6.53       15.65     15.70 o 
   9   4   9        0.01        2.90     16.40 o 
 -17   5   9      751.48      743.29     37.26 o 
 -16   5   9        8.06      -10.45     14.17 o 
 -15   5   9      108.10      102.34     23.06 o 
 -14   5   9      219.16      222.24     20.23 o 
 -13   5   9      432.11      400.14     21.60 o 
 -12   5   9     1762.63     1785.08     49.07 o 
 -11   5   9      142.86      152.40      7.67 o 
 -10   5   9     1877.55     1931.84     36.44 o 
  -9   5   9      310.27      309.70      8.70 o 
  -8   5   9      114.65      114.22      5.31 o 
  -7   5   9      181.26      179.35      6.10 o 
  -6   5   9      211.04      203.80      5.49 o 
  -5   5   9      469.92      455.65      8.72 o 
  -4   5   9      119.78      117.65      4.66 o 
  -3   5   9       49.11       37.95      3.41 o 
  -2   5   9     2813.88     2792.94     36.71 o 
  -1   5   9      242.12      259.96      8.31 o 
   0   5   9     1918.26     1889.08     23.83 o 
   1   5   9      808.89      804.14     29.62 o 
   2   5   9     1056.85     1026.84     16.16 o 
   3   5   9      153.06      148.12      7.32 o 
   4   5   9        2.65       -4.02      4.02 o 
   5   5   9      404.16      357.67     11.87 o 
   6   5   9      398.61      381.86     14.67 o 
   7   5   9      442.06      411.55     17.43 o 
   8   5   9        2.86       17.31     10.77 o 
   9   5   9       67.23      134.92     31.21 o 
 -16   6   9      164.58      132.85     21.10 o 
 -15   6   9       97.47       84.97     17.94 o 
 -14   6   9        3.32        4.82     14.65 o 
 -13   6   9      212.64      196.02     12.33 o 
 -12   6   9        5.06        8.49      5.29 o 
 -11   6   9      363.24      365.86     13.01 o 
 -10   6   9        7.51       11.48      5.72 o 
  -9   6   9      828.23      824.42     15.25 o 
  -8   6   9      798.55      787.02     13.06 o 
  -7   6   9       31.04       23.56      4.36 o 
  -6   6   9      134.66      132.72      5.61 o 
  -5   6   9     1067.34     1061.16     16.77 o 
  -4   6   9     1105.52     1114.11     13.20 o 
  -3   6   9        8.00        2.79      2.94 o 
  -2   6   9       84.93       97.49      4.52 o 
  -1   6   9     8821.00     8777.36     80.02 o 
   0   6   9        2.48        1.83      3.54 o 
   1   6   9      241.58      241.26      7.29 o 
   2   6   9      466.82      458.25     11.26 o 
   3   6   9      391.02      368.86     10.94 o 
   4   6   9      105.74      114.51     10.08 o 
   5   6   9       15.59        5.89      5.95 o 
   6   6   9       22.42       18.07      8.50 o 
   7   6   9      164.64      137.09     15.13 o 
   8   6   9       35.89       21.56     21.27 o 
 -15   7   9       22.36       24.39     43.15 o 
 -14   7   9        0.12       -6.43      6.43 o 
 -13   7   9       17.59       22.07      7.08 o 
 -12   7   9      262.16      253.40     12.36 o 
 -11   7   9       41.88       39.87      9.92 o 
 -10   7   9      448.93      457.72     25.24 o 
  -9   7   9        6.93        6.05      5.09 o 
  -8   7   9      229.06      233.82      8.83 o 
  -7   7   9        5.67        2.97      3.67 o 
  -6   7   9      119.44      117.69      5.23 o 
  -5   7   9        0.38       -3.41      3.41 o 
  -4   7   9       38.19       45.41      3.83 o 
  -3   7   9       15.66       10.73      3.42 o 
  -2   7   9        0.22       -2.64      3.27 o 
  -1   7   9      106.26      104.30      4.98 o 
   0   7   9       91.30       96.32      5.98 o 
   1   7   9      305.99      326.16      8.01 o 
   2   7   9       13.43        3.58      4.65 o 
   3   7   9       31.21       25.66      6.95 o 
   4   7   9       19.56        5.98      5.74 o 
   5   7   9       34.74       36.92      7.01 o 
   6   7   9        2.06       -6.21      6.21 o 
   7   7   9       35.18        9.77     21.46 o 
   8   7   9        3.89      -12.87     16.01 o 
   9   7   9        0.18       48.99     38.03 o 
 -15   8   9       38.72       34.76     16.20 o 
 -14   8   9       11.38        6.50     12.59 o 
 -13   8   9       72.14       92.60      9.90 o 
 -12   8   9      225.96      255.18     14.06 o 
 -11   8   9        5.12        7.95      8.65 o 
 -10   8   9        2.01       -7.60      7.74 o 
  -9   8   9      103.06       96.26      9.80 o 
  -8   8   9       57.26       61.00      7.04 o 
  -7   8   9      183.18      172.77      9.09 o 
  -6   8   9      156.34      159.13      7.88 o 
  -5   8   9      245.08      244.62      8.31 o 
  -4   8   9      660.03      609.63     13.69 o 
  -3   8   9       50.66       49.61      5.67 o 
  -2   8   9      133.90      142.45      6.45 o 
  -1   8   9        9.79        6.28      4.84 o 
   0   8   9      701.23      699.18     12.37 o 
   1   8   9        6.01        8.88      4.81 o 
   2   8   9       38.19       26.97      6.92 o 
   3   8   9      242.35      244.65      9.27 o 
   4   8   9      374.36      382.74     12.64 o 
   5   8   9       11.13       10.81      6.19 o 
   6   8   9      293.20      261.27     15.77 o 
   7   8   9      245.37      262.14     30.95 o 
   8   8   9       94.68       10.93     45.80 o 
 -14   9   9      123.36      147.01     12.67 o 
 -13   9   9      114.94      132.92     13.55 o 
 -12   9   9        0.97       -4.43      8.33 o 
 -11   9   9       73.62       74.37     10.36 o 
 -10   9   9       72.19       87.41     10.45 o 
  -9   9   9      139.58      169.32     12.08 o 
  -8   9   9        6.07        5.73      8.27 o 
  -7   9   9      127.72      109.10      9.30 o 
  -6   9   9      292.92      314.26     11.81 o 
  -5   9   9      749.88      733.56     15.96 o 
  -4   9   9       17.51       14.33      6.30 o 
  -3   9   9      274.64      263.12     11.01 o 
  -2   9   9        8.44        5.68      5.58 o 
  -1   9   9      452.70      456.42     11.67 o 
   0   9   9      251.87      261.49     11.48 o 
   1   9   9      302.42      290.03     12.75 o 
   2   9   9      266.35      264.86     13.28 o 
   3   9   9       32.47       48.62      7.31 o 
   4   9   9       23.48       17.76      6.89 o 
   5   9   9      842.23      825.03     24.15 o 
   6   9   9      144.81      175.21     11.27 o 
 -13  10   9        1.70        5.00     19.82 o 
 -12  10   9       16.71       23.73     13.86 o 
 -11  10   9       11.40       11.09     11.69 o 
 -10  10   9       12.78        2.10      9.19 o 
  -9  10   9      515.53      495.75     28.88 o 
  -8  10   9       48.14       67.86     10.66 o 
  -7  10   9       37.75       41.85     11.88 o 
  -6  10   9       26.03       27.94      8.01 o 
  -5  10   9        1.74        4.77      6.58 o 
  -4  10   9      164.15      163.33      8.96 o 
  -3  10   9      129.41      143.29      9.59 o 
  -2  10   9      299.28      322.39     12.63 o 
  -1  10   9      418.22      415.27     14.35 o 
   0  10   9        6.77       -3.85      8.48 o 
   1  10   9        9.35       17.74      7.58 o 
   2  10   9        5.29        0.54      6.52 o 
   3  10   9       11.13        3.26      6.70 o 
   4  10   9        7.25        1.91      7.75 o 
   5  10   9      225.42      218.50     13.02 o 
   6  10   9       48.12       40.65     10.14 o 
 -11  11   9      144.04      208.37     34.11 o 
 -10  11   9      163.80      217.23     23.82 o 
  -9  11   9      229.91      258.00     19.58 o 
  -8  11   9        0.18       -3.69     12.38 o 
  -7  11   9      206.53      201.69     17.86 o 
  -6  11   9      161.12      172.52     11.81 o 
  -5  11   9        8.30       10.46      7.83 o 
  -4  11   9       65.15       66.58      9.42 o 
  -3  11   9      141.27      139.02     10.15 o 
  -2  11   9      611.88      622.59     19.76 o 
  -1  11   9        9.02       -0.03      8.50 o 
   0  11   9      152.81      153.15     12.77 o 
   1  11   9        0.10        2.65      8.93 o 
   2  11   9        0.25       -8.58      8.58 o 
   3  11   9        4.12       -4.04      9.00 o 
   4  11   9       25.95       28.50     10.79 o 
   5  11   9        8.17       20.71     20.51 o 
  -9  12   9       94.44      123.74     26.77 o 
  -8  12   9      338.01      376.23     23.31 o 
  -7  12   9       90.01      112.28     23.04 o 
  -6  12   9       17.31       13.47     18.60 o 
  -5  12   9      184.33      172.56     14.75 o 
  -4  12   9      105.60      122.23     16.36 o 
  -3  12   9      568.79      552.70     27.30 o 
  -2  12   9      347.34      351.33     22.79 o 
  -1  12   9      352.84      399.47     31.47 o 
   0  12   9      322.75      363.14     28.51 o 
   1  12   9       33.23       15.86     18.47 o 
   2  12   9        0.41      -20.55     21.01 o 
  -5  13   9        2.86      -12.28     23.94 o 
  -4  13   9        3.89       10.23     25.43 o 
  -3  13   9      250.57      263.25     28.06 o 
  -2  13   9       17.81       71.11     29.37 o 
 -18   0  10      531.52      568.36     28.31 o 
 -17   0  10      338.35      333.02     21.14 o 
 -16   0  10       33.77       41.45     11.03 o 
 -15   0  10      122.35      101.40     12.02 o 
 -14   0  10      281.44      283.01     17.05 o 
 -13   0  10       77.80       89.21      7.03 o 
 -12   0  10      263.42      256.87     11.03 o 
 -11   0  10     1825.26     1729.81     35.27 o 
 -10   0  10       10.22       20.93      6.37 o 
  -9   0  10     2995.83     3078.85     57.39 o 
  -8   0  10       46.00       34.20      3.79 o 
  -7   0  10      745.42      720.12     13.45 o 
  -6   0  10      810.11      734.04     15.98 o 
  -5   0  10      229.66      221.89      7.69 o 
  -4   0  10      281.82      256.71      9.95 o 
  -3   0  10      975.22      963.01     18.10 o 
  -2   0  10      250.19      209.64      8.32 o 
  -1   0  10      394.78      434.22     12.03 o 
   0   0  10     4161.79     4334.12    109.60 o 
   1   0  10     1440.27     1426.27     28.62 o 
   2   0  10     1308.72     1241.85     30.30 o 
   3   0  10      386.97      382.11     16.13 o 
   4   0  10        0.34       -5.27      6.87 o 
   5   0  10       78.45       84.11     10.13 o 
   6   0  10       44.12       35.83     10.72 o 
   7   0  10      250.26      173.28     23.34 o 
   8   0  10       26.20        9.65     14.68 o 
   9   0  10      656.78      719.34     44.97 o 
 -18   1  10       96.97      115.86     17.71 o 
 -17   1  10      168.13      177.49     18.04 o 
 -16   1  10        4.31       -4.18     11.42 o 
 -15   1  10       11.90       -8.59     10.21 o 
 -14   1  10       44.08       39.67     11.39 o 
 -13   1  10      147.54      140.38     10.87 o 
 -12   1  10      122.54      115.42      9.93 o 
 -11   1  10      223.90      213.77      6.70 o 
 -10   1  10     2503.99     2443.38     27.77 o 
  -9   1  10     1025.65     1007.99     15.47 o 
  -8   1  10       92.90      103.39      4.20 o 
  -7   1  10      104.84      107.71      3.63 o 
  -6   1  10      319.39      348.89      6.54 o 
  -5   1  10        4.05        0.50      2.52 o 
  -4   1  10       19.29       19.23      3.01 o 
  -3   1  10        5.78        0.22      2.77 o 
  -2   1  10        0.95       -0.68      2.74 o 
  -1   1  10        1.30        7.02      3.09 o 
   0   1  10      764.28      789.47     12.80 o 
   1   1  10     1756.17     1744.35     25.83 o 
   2   1  10      162.41      161.70      7.90 o 
   3   1  10      144.43      149.49      8.56 o 
   4   1  10       64.46       76.45      7.12 o 
   5   1  10        5.71        1.34      5.98 o 
   6   1  10       31.97       34.84      8.67 o 
   7   1  10      466.59      425.04     18.60 o 
   8   1  10       48.54       87.64     13.58 o 
   9   1  10      100.14      118.29     22.52 o 
 -18   2  10       68.73       60.18     17.71 o 
 -17   2  10        3.57       -1.26     13.83 o 
 -16   2  10       18.07        2.80     11.97 o 
 -15   2  10        5.85      -10.59     10.59 o 
 -14   2  10       81.26       90.28     13.38 o 
 -13   2  10      560.03      495.54     19.19 o 
 -12   2  10       38.84       50.79      6.63 o 
 -11   2  10      101.27       96.23      5.87 o 
 -10   2  10      319.76      324.15      7.57 o 
  -9   2  10      659.58      653.12      9.56 o 
  -8   2  10       36.66       38.14      3.32 o 
  -7   2  10       46.00       51.40      3.96 o 
  -6   2  10        9.34       14.65      2.59 o 
  -5   2  10      977.50      936.94     10.88 o 
  -4   2  10       73.37       71.88      4.18 o 
  -3   2  10       78.56       66.03      3.98 o 
  -2   2  10       41.61       35.88      4.06 o 
  -1   2  10       37.04       33.92      4.80 o 
   0   2  10      646.64      630.64     13.87 o 
   1   2  10       25.12       21.79      5.42 o 
   2   2  10      162.01      176.72      9.18 o 
   3   2  10        0.62       -1.04      4.40 o 
   4   2  10      551.48      514.72     13.94 o 
   5   2  10      816.13      793.65     17.45 o 
   6   2  10       28.51       20.21     13.01 o 
   7   2  10       42.67       38.92     10.22 o 
   8   2  10       32.46       37.38     13.00 o 
 -17   3  10      267.43      261.39     22.22 o 
 -16   3  10       55.76       41.35     22.78 o 
 -15   3  10       62.47       47.87     29.29 o 
 -14   3  10      329.36      333.78     17.23 o 
 -13   3  10       91.92       86.53     16.04 o 
 -12   3  10      653.92      665.33     17.24 o 
 -11   3  10      684.83      697.39     16.24 o 
 -10   3  10      200.43      195.88      6.45 o 
  -9   3  10      194.81      190.37      5.87 o 
  -8   3  10       25.64       26.20      3.59 o 
  -7   3  10      789.09      796.07     11.13 o 
  -6   3  10     2924.00     2952.88     33.28 o 
  -5   3  10        0.38       -2.54      2.75 o 
  -4   3  10     1775.19     1850.21     20.49 o 
  -3   3  10      362.40      345.68      7.95 o 
  -2   3  10      924.82      923.74     22.29 o 
  -1   3  10     2347.90     2278.70     46.26 o 
   0   3  10       55.00       47.89      6.20 o 
   1   3  10      253.75      220.60      9.72 o 
   2   3  10      170.00      174.40      7.48 o 
   3   3  10     1611.99     1633.34     26.53 o 
   4   3  10     1073.19     1074.88     32.85 o 
   5   3  10       15.47        6.63      6.72 o 
   6   3  10       37.45       49.34      8.53 o 
   7   3  10      339.20      343.39     17.39 o 
   8   3  10      601.56      614.93     34.64 o 
 -17   4  10       82.75      116.02     23.77 o 
 -16   4  10       47.83       24.35     15.69 o 
 -15   4  10        3.26        1.61     13.67 o 
 -14   4  10      188.31      210.35     14.69 o 
 -13   4  10      837.36      884.03     27.66 o 
 -12   4  10      220.82      250.23     11.05 o 
 -11   4  10      582.68      581.60     15.13 o 
 -10   4  10      396.61      385.83      8.86 o 
  -9   4  10      850.05      811.13     14.40 o 
  -8   4  10     1719.06     1660.94     20.83 o 
  -7   4  10      440.27      453.94      8.31 o 
  -6   4  10     2477.39     2483.24     25.60 o 
  -5   4  10      998.71     1002.14     14.50 o 
  -4   4  10       10.12       10.87      3.14 o 
  -3   4  10      157.46      154.00      5.82 o 
  -2   4  10      665.86      609.10     13.18 o 
  -1   4  10       18.53        4.47      4.38 o 
   0   4  10      391.85      364.52     11.15 o 
   1   4  10       95.07       95.00      5.65 o 
   2   4  10      643.87      613.05     17.73 o 
   3   4  10       97.71       75.81      6.36 o 
   4   4  10        0.18       -0.04      4.48 o 
   5   4  10      293.38      270.26     10.77 o 
   6   4  10      361.34      408.14     17.07 o 
   7   4  10       17.81       24.92     12.66 o 
   8   4  10        0.72       -1.82     10.05 o 
 -17   5  10        2.04       19.10     29.20 o 
 -16   5  10        9.11      -10.09     14.90 o 
 -15   5  10        4.66       -6.51     33.88 o 
 -14   5  10        1.34        2.79     13.97 o 
 -13   5  10        3.86        1.69      9.08 o 
 -12   5  10      177.44      157.66      8.04 o 
 -11   5  10      290.86      286.28     12.21 o 
 -10   5  10      475.50      488.76     14.76 o 
  -9   5  10       85.06       82.34      5.42 o 
  -8   5  10        9.64        2.43      4.14 o 
  -7   5  10      772.39      769.15     11.60 o 
  -6   5  10       51.27       53.89      4.34 o 
  -5   5  10       22.66       18.04      4.04 o 
  -4   5  10       39.25       41.37      3.80 o 
  -3   5  10      135.80      142.69      5.93 o 
  -2   5  10      296.59      287.15      9.93 o 
  -1   5  10       53.23       52.95      4.83 o 
   0   5  10      564.94      539.08     10.90 o 
   1   5  10      611.04      613.65     22.90 o 
   2   5  10       13.68        4.19      4.04 o 
   3   5  10      219.55      222.39      8.87 o 
   4   5  10       75.53       66.55     10.59 o 
   5   5  10        0.31        2.94      5.86 o 
   6   5  10       23.39        9.00     11.03 o 
   7   5  10       65.43       40.04      9.28 o 
   8   5  10       27.28       24.17     18.50 o 
 -16   6  10      109.57      104.90     20.65 o 
 -15   6  10       45.83       24.01     16.03 o 
 -14   6  10      245.64      247.40     25.38 o 
 -13   6  10      394.76      428.37     23.48 o 
 -12   6  10      162.71      169.86     10.46 o 
 -11   6  10        4.01        4.39      6.19 o 
 -10   6  10      119.57      132.62      9.18 o 
  -9   6  10       22.00       37.01      5.88 o 
  -8   6  10      191.04      183.91      7.92 o 
  -7   6  10      122.05      124.66      5.52 o 
  -6   6  10      769.70      724.29     12.44 o 
  -5   6  10      359.19      347.62      8.85 o 
  -4   6  10      141.14      142.11      5.76 o 
  -3   6  10        2.84       -3.22      3.22 o 
  -2   6  10        7.43       14.07      3.68 o 
  -1   6  10      949.84      949.13     13.71 o 
   0   6  10       92.96       92.53      5.92 o 
   1   6  10        5.33        8.19      4.34 o 
   2   6  10      104.47      112.34      7.25 o 
   3   6  10      105.48      129.03      9.33 o 
   4   6  10      130.45      129.80     12.12 o 
   5   6  10      177.85      180.22      9.71 o 
   6   6  10      198.93      186.85     13.76 o 
   7   6  10      143.63      125.21     31.36 o 
   8   6  10       16.41       67.20     33.29 o 
 -15   7  10      215.72      231.22     24.75 o 
 -14   7  10       56.64       58.42      8.38 o 
 -13   7  10       14.88       12.42      7.33 o 
 -12   7  10      483.89      494.72     16.66 o 
 -11   7  10      786.66      780.01     20.89 o 
 -10   7  10       63.79       64.44      8.61 o 
  -9   7  10      180.34      176.43     11.66 o 
  -8   7  10       66.93       80.87      7.25 o 
  -7   7  10      234.92      234.85     10.64 o 
  -6   7  10       49.44       37.38      5.27 o 
  -5   7  10      192.64      185.62      7.36 o 
  -4   7  10     1057.74     1044.36     16.10 o 
  -3   7  10      538.08      533.71     11.12 o 
  -2   7  10      275.54      289.49     11.22 o 
  -1   7  10      647.29      626.34     15.65 o 
   0   7  10       12.67        4.02      4.13 o 
   1   7  10      134.56      136.51      6.23 o 
   2   7  10      233.71      205.52     10.87 o 
   3   7  10      334.08      332.05     15.16 o 
   4   7  10      198.42      198.26     11.94 o 
   5   7  10      227.01      219.74     11.74 o 
   6   7  10        3.81       -8.66      8.66 o 
   7   7  10      112.62       90.38     79.92 o 
   8   7  10      478.53      408.48     55.87 o 
 -14   8  10       29.59       26.10      9.53 o 
 -13   8  10      229.84      264.75     13.50 o 
 -12   8  10        6.91       15.77      8.40 o 
 -11   8  10      186.09      181.92     11.82 o 
 -10   8  10      107.25      103.25     10.26 o 
  -9   8  10      441.73      448.69     17.74 o 
  -8   8  10       99.00       97.28     10.83 o 
  -7   8  10      212.72      230.69     14.46 o 
  -6   8  10      512.56      478.74     15.53 o 
  -5   8  10      295.89      270.49     10.33 o 
  -4   8  10        1.34       -4.97      4.97 o 
  -3   8  10       39.81       25.27      5.02 o 
  -2   8  10      658.33      682.02     16.00 o 
  -1   8  10      178.08      196.96     11.31 o 
   0   8  10      301.37      302.15      9.51 o 
   1   8  10       95.78      100.16      8.11 o 
   2   8  10        2.46       -6.56      6.56 o 
   3   8  10      178.71      170.49     10.84 o 
   4   8  10       20.02       16.11      7.52 o 
   5   8  10        0.21       -1.80      7.39 o 
   6   8  10      101.26      106.50     10.65 o 
 -13   9  10        1.67        4.78     10.69 o 
 -12   9  10       33.80       33.76     18.74 o 
 -11   9  10        9.93        8.70      9.89 o 
 -10   9  10       58.01       60.21     10.15 o 
  -9   9  10       61.00       56.29      9.91 o 
  -8   9  10       79.57      101.11     17.04 o 
  -7   9  10        1.65       -5.13      7.54 o 
  -6   9  10       37.54       34.57      7.99 o 
  -5   9  10       85.88       70.52      9.91 o 
  -4   9  10        0.15       -5.85      5.85 o 
  -3   9  10       53.21       60.42      7.61 o 
  -2   9  10      885.79      864.99     19.56 o 
  -1   9  10        0.24        1.37      6.35 o 
   0   9  10      473.50      472.79     15.80 o 
   1   9  10        0.13       -6.45      6.45 o 
   2   9  10        2.37        7.52      7.18 o 
   3   9  10       13.85        9.52      6.85 o 
   4   9  10        0.47        2.55      7.04 o 
   5   9  10       62.74       28.62     10.29 o 
   6   9  10        6.28       -2.98     10.05 o 
 -12  10  10       26.21       49.05     14.43 o 
 -11  10  10      124.37      144.21     16.77 o 
 -10  10  10      215.00      264.75     19.97 o 
  -9  10  10      370.33      397.81     26.91 o 
  -8  10  10       10.48       21.79      9.73 o 
  -7  10  10       30.47       36.42     10.82 o 
  -6  10  10      380.26      347.17     14.58 o 
  -5  10  10      203.68      211.00     14.67 o 
  -4  10  10        2.74        5.79      7.85 o 
  -3  10  10      317.43      336.03     13.03 o 
  -2  10  10      102.44      110.20     14.45 o 
  -1  10  10       19.56       25.76      9.02 o 
   0  10  10       35.81       50.82      9.78 o 
   1  10  10      137.29      129.10     20.66 o 
   2  10  10      431.07      425.82     15.77 o 
   3  10  10       50.97       62.35     12.18 o 
   4  10  10       12.36        0.48      8.60 o 
   5  10  10      104.21       91.14     11.32 o 
 -10  11  10      352.30      376.88     48.17 o 
  -9  11  10       18.90       36.44     20.22 o 
  -8  11  10      302.63      319.21     29.11 o 
  -7  11  10      510.86      561.88     34.55 o 
  -6  11  10      125.50      155.86     24.00 o 
  -5  11  10       39.87       27.81     14.10 o 
  -4  11  10       83.36       91.70     11.91 o 
  -3  11  10       65.30       82.10     13.85 o 
  -2  11  10        3.67        8.50     10.40 o 
  -1  11  10      159.38      135.47     14.68 o 
   0  11  10       70.02       65.07     13.25 o 
   1  11  10      300.08      341.14     20.37 o 
   2  11  10       28.37       29.33     12.07 o 
   3  11  10        0.06      -12.17     12.17 o 
  -8  12  10      228.75      283.29     21.62 o 
  -7  12  10        1.26        9.07     19.78 o 
  -6  12  10       77.26       90.81     15.98 o 
  -5  12  10       15.18       52.86     19.66 o 
  -4  12  10       28.20       43.28     22.15 o 
  -3  12  10       27.16       37.44     16.10 o 
  -2  12  10       11.15       15.26     16.22 o 
  -1  12  10      134.62      167.18     32.43 o 
   0  12  10        0.79        2.28     15.49 o 
   1  12  10       47.68       81.24     18.56 o 
 -17   1  11       14.67        4.28     13.63 o 
 -16   1  11        0.81        1.48     12.61 o 
 -15   1  11       15.93       10.27     11.98 o 
 -14   1  11       36.42       34.16      7.59 o 
 -13   1  11        4.37       -4.93      6.91 o 
 -12   1  11        9.92        7.73      6.24 o 
 -11   1  11       18.01       11.62      5.08 o 
 -10   1  11       79.80       77.77      4.93 o 
  -9   1  11      821.30      755.26     10.47 o 
  -8   1  11        3.74       -2.53      2.53 o 
  -7   1  11      272.54      269.46      6.90 o 
  -6   1  11       17.08       20.14      3.21 o 
  -5   1  11        0.44       -0.52      3.47 o 
  -4   1  11      126.02      116.95      5.51 o 
  -3   1  11      102.84       98.12      5.08 o 
  -2   1  11     1376.28     1403.90     24.34 o 
  -1   1  11      109.31      112.10      5.99 o 
   0   1  11      178.07      160.78      7.50 o 
   1   1  11      611.32      600.96     14.41 o 
   2   1  11      158.32      151.38      9.55 o 
   3   1  11      111.84      127.26      7.21 o 
   4   1  11       34.39       24.33      6.69 o 
   5   1  11      204.83      226.94     12.24 o 
   6   1  11      499.79      486.58     20.13 o 
   7   1  11       12.36       -6.19     17.89 o 
   8   1  11       32.46       32.53     12.82 o 
 -17   2  11       92.84      109.50     18.90 o 
 -16   2  11        6.23       -5.77     12.38 o 
 -15   2  11      233.92      247.14     24.71 o 
 -14   2  11        2.60        5.86     11.33 o 
 -13   2  11      183.02      154.52      9.87 o 
 -12   2  11      123.16      111.13      8.36 o 
 -11   2  11       68.15       77.14      6.41 o 
 -10   2  11     1185.04     1158.88     17.16 o 
  -9   2  11      314.28      302.22      7.63 o 
  -8   2  11      379.76      377.38      9.15 o 
  -7   2  11     2477.66     2484.49     26.08 o 
  -6   2  11        2.65       -2.32      2.32 o 
  -5   2  11     1416.46     1482.13     18.79 o 
  -4   2  11     1099.46     1128.38     26.22 o 
  -3   2  11      721.61      707.82     17.52 o 
  -2   2  11       85.69       90.84      6.01 o 
  -1   2  11       33.98       33.37      6.69 o 
   0   2  11      352.68      368.51     11.58 o 
   1   2  11     2528.70     2383.33     40.72 o 
   2   2  11       37.64       23.50      6.63 o 
   3   2  11        0.03       -4.58      4.58 o 
   4   2  11        1.32       -5.58      5.58 o 
   5   2  11      258.25      294.70     17.96 o 
   6   2  11      190.91      171.67     13.35 o 
   7   2  11       88.61       43.42     14.86 o 
   8   2  11       11.74       30.65     17.88 o 
 -17   3  11       15.22      -17.66     17.66 o 
 -16   3  11        0.71       -9.29     13.28 o 
 -15   3  11       24.27       26.74     13.85 o 
 -14   3  11      116.61      126.55     16.60 o 
 -13   3  11      173.12      171.96     18.76 o 
 -12   3  11       82.49       79.64      6.45 o 
 -11   3  11        0.24       -0.78      4.95 o 
 -10   3  11       33.39       41.81      4.41 o 
  -9   3  11     1967.80     1918.43     24.82 o 
  -8   3  11       68.85       62.78      4.69 o 
  -7   3  11        2.66        0.61      3.62 o 
  -6   3  11       13.35        5.63      3.43 o 
  -5   3  11      252.79      246.72      5.98 o 
  -4   3  11       85.33       81.83      5.23 o 
  -3   3  11        4.76        4.38      4.04 o 
  -2   3  11      206.86      214.29      9.32 o 
  -1   3  11       44.15       40.61      5.96 o 
   0   3  11     2733.10     2647.87     64.66 o 
   1   3  11      172.82      184.38      9.79 o 
   2   3  11        0.53       -1.14      4.90 o 
   3   3  11      213.60      233.91     16.49 o 
   4   3  11       95.31      124.09      9.13 o 
   5   3  11        8.17        4.41      9.58 o 
   6   3  11      173.18      160.80     13.18 o 
   7   3  11       33.95       25.85     11.97 o 
 -17   4  11       85.48       89.08     18.86 o 
 -16   4  11      109.02      103.87     25.66 o 
 -15   4  11      128.41      123.87     18.09 o 
 -14   4  11       22.10       13.49     36.81 o 
 -13   4  11       16.79        9.69     19.46 o 
 -12   4  11       16.90       26.49      5.73 o 
 -11   4  11      169.37      175.22      9.32 o 
 -10   4  11       73.73       76.14      7.68 o 
  -9   4  11      247.72      249.45      7.77 o 
  -8   4  11      106.41      126.80      6.14 o 
  -7   4  11     3323.79     3313.45     33.07 o 
  -6   4  11      378.73      380.89      8.39 o 
  -5   4  11       37.66       36.21      4.46 o 
  -4   4  11      365.24      361.29      8.02 o 
  -3   4  11     1084.02     1057.40     18.86 o 
  -2   4  11      305.49      293.76     11.20 o 
  -1   4  11      541.81      537.57     12.33 o 
   0   4  11       31.66       26.66      5.60 o 
   1   4  11       49.32       38.16      5.00 o 
   2   4  11        0.52       -4.06      4.06 o 
   3   4  11       10.34        7.39      4.89 o 
   4   4  11        0.01        3.41      7.30 o 
   5   4  11      204.86      205.15     12.73 o 
   6   4  11      149.08      141.42     13.06 o 
   7   4  11       24.15       29.43     22.45 o 
 -16   5  11      115.43       80.89     19.36 o 
 -15   5  11        4.56        7.47     15.56 o 
 -14   5  11       54.49       41.74     15.77 o 
 -13   5  11      353.91      370.04     13.25 o 
 -12   5  11        7.12       -4.76      6.12 o 
 -11   5  11       21.47       18.14      6.81 o 
 -10   5  11      529.15      514.44     15.97 o 
  -9   5  11       11.10       16.33      5.80 o 
  -8   5  11     1154.47     1139.23     19.21 o 
  -7   5  11        9.55        1.51      3.83 o 
  -6   5  11      428.37      422.62      9.47 o 
  -5   5  11     1829.70     1828.73     23.42 o 
  -4   5  11     1291.72     1299.41     19.90 o 
  -3   5  11      309.86      319.32      9.06 o 
  -2   5  11      668.66      683.21     13.16 o 
  -1   5  11     1962.24     2016.66     28.04 o 
   0   5  11       47.78       38.01      6.04 o 
   1   5  11      105.31      106.05      6.46 o 
   2   5  11      181.27      191.05      7.38 o 
   3   5  11      188.19      211.85     13.59 o 
   4   5  11       83.59       74.83      9.81 o 
   5   5  11       13.19        9.92      6.89 o 
   6   5  11      196.16      234.84     23.19 o 
   7   5  11      272.14      289.73     32.10 o 
 -16   6  11        6.20       11.07     20.28 o 
 -15   6  11       25.92       31.44     17.47 o 
 -14   6  11       51.33       74.66     11.14 o 
 -13   6  11      104.43       97.78      8.79 o 
 -12   6  11       99.42      109.46      9.18 o 
 -11   6  11       94.37       98.55     11.56 o 
 -10   6  11        9.78       12.93      7.16 o 
  -9   6  11      693.82      715.64     19.62 o 
  -8   6  11       66.60       59.57      7.22 o 
  -7   6  11      396.28      396.42     11.27 o 
  -6   6  11        6.62        1.46      4.21 o 
  -5   6  11      183.86      193.39      7.44 o 
  -4   6  11      188.05      203.73      7.60 o 
  -3   6  11       18.45       11.83      6.15 o 
  -2   6  11     1701.02     1683.00     29.50 o 
  -1   6  11      220.66      204.19      7.82 o 
   0   6  11      367.45      398.81     10.56 o 
   1   6  11      297.44      277.72      8.79 o 
   2   6  11        0.72       -5.00      5.00 o 
   3   6  11       19.18       27.00      8.42 o 
   4   6  11      121.44      112.01     15.12 o 
   5   6  11       64.64       55.10      8.40 o 
   6   6  11        0.56        0.55     12.88 o 
   7   6  11       24.21       13.76     19.89 o 
 -15   7  11       97.36      101.44     35.13 o 
 -14   7  11        0.77        4.91     10.28 o 
 -13   7  11      111.43      108.90      9.83 o 
 -12   7  11       35.36       43.78      9.46 o 
 -11   7  11       81.23       94.09     13.15 o 
 -10   7  11       27.43       17.88      8.12 o 
  -9   7  11        0.39        1.68     10.78 o 
  -8   7  11      531.75      488.80     15.09 o 
  -7   7  11      293.41      286.92     12.01 o 
  -6   7  11       55.50       55.08      7.62 o 
  -5   7  11        7.45        2.86      5.50 o 
  -4   7  11      197.72      207.76      8.53 o 
  -3   7  11      173.66      177.79      9.98 o 
  -2   7  11        5.15        6.13      5.04 o 
  -1   7  11        6.06       -2.09      5.38 o 
   0   7  11      103.45       93.99      6.23 o 
   1   7  11        3.24       -3.61      5.60 o 
   2   7  11       23.65       16.68      8.18 o 
   3   7  11        0.35       -7.52      7.52 o 
   4   7  11        0.94       -1.99      6.86 o 
   5   7  11       36.45       28.69      8.34 o 
   6   7  11       29.87       18.30     13.32 o 
 -14   8  11       31.22       34.90     14.40 o 
 -13   8  11       23.96       27.40     10.35 o 
 -12   8  11      290.78      309.50     22.99 o 
 -11   8  11       43.44       46.80     17.49 o 
 -10   8  11        1.10       -1.97      8.02 o 
  -9   8  11        3.20        7.57      8.52 o 
  -8   8  11      628.12      650.82     20.43 o 
  -7   8  11        0.15       -1.38      6.59 o 
  -6   8  11        4.81        3.53      6.65 o 
  -5   8  11       48.21       56.28      8.80 o 
  -4   8  11       99.16      108.77     11.93 o 
  -3   8  11      119.90      137.47     13.81 o 
  -2   8  11       50.68       57.70     12.75 o 
  -1   8  11        2.57       -0.60      5.68 o 
   0   8  11      394.04      362.73     11.44 o 
   1   8  11      119.28      111.81     10.97 o 
   2   8  11        3.62        1.32      8.06 o 
   3   8  11       21.32       25.33      9.33 o 
   4   8  11      510.03      563.48     18.88 o 
   5   8  11      288.75      313.14     16.64 o 
   6   8  11        0.01       27.29     20.91 o 
 -13   9  11      210.50      245.44     18.88 o 
 -12   9  11        8.83        4.79      9.42 o 
 -11   9  11       41.63       46.74     11.57 o 
 -10   9  11      279.67      303.03     15.54 o 
  -9   9  11      306.23      319.41     22.45 o 
  -8   9  11        2.89       -4.16      8.76 o 
  -7   9  11      147.93      127.97     11.90 o 
  -6   9  11      147.11      151.39     12.49 o 
  -5   9  11       96.77      121.25     10.94 o 
  -4   9  11       73.30       73.39      9.81 o 
  -3   9  11        1.37        8.81      6.57 o 
  -2   9  11      310.09      333.15     13.72 o 
  -1   9  11      114.46      110.31      9.74 o 
   0   9  11       27.01       25.07      8.87 o 
   1   9  11      110.95      119.37     11.61 o 
   2   9  11        9.58       -3.58      8.49 o 
   3   9  11      400.21      450.74     19.31 o 
   4   9  11      380.26      419.60     19.58 o 
   5   9  11       80.81       66.64     22.99 o 
 -12  10  11      153.41      183.22     20.17 o 
 -11  10  11        0.08       21.23     14.93 o 
 -10  10  11       89.31       91.83     24.99 o 
  -9  10  11      250.21      256.17     19.29 o 
  -8  10  11      100.14       99.31     27.96 o 
  -7  10  11       15.71        4.93      9.50 o 
  -6  10  11      147.53      147.71     12.81 o 
  -5  10  11       14.23       16.54      8.57 o 
  -4  10  11       37.49       45.61      8.88 o 
  -3  10  11       23.88       29.33     12.92 o 
  -2  10  11       20.98       26.37      9.15 o 
  -1  10  11      104.07       71.03     10.50 o 
   0  10  11        0.05       -8.41      8.41 o 
   1  10  11        8.71       -6.52     10.55 o 
   2  10  11       12.78        2.84      9.33 o 
   3  10  11       80.22      105.72     19.95 o 
   4  10  11        0.02       -1.78     15.44 o 
 -10  11  11        1.69       -8.54     21.94 o 
  -9  11  11      348.39      317.32     22.08 o 
  -8  11  11       22.47       25.91     22.12 o 
  -7  11  11       59.16       61.87     31.00 o 
  -6  11  11       80.23       88.29     15.22 o 
  -5  11  11        3.32       10.34     12.70 o 
  -4  11  11       66.20       63.16     11.76 o 
  -3  11  11        0.03       -9.88     26.03 o 
  -2  11  11        0.40       -5.43     13.44 o 
  -1  11  11      616.02      695.47     34.44 o 
   0  11  11      108.62      135.65     19.27 o 
   1  11  11       12.04        5.15     15.21 o 
   2  11  11       96.87      121.31     20.08 o 
  -6  12  11       34.49       74.98     41.50 o 
  -5  12  11        2.49       43.52     57.57 o 
  -4  12  11       37.87       49.32     27.03 o 
  -3  12  11      225.78      205.74     22.84 o 
  -2  12  11      230.69      273.96     36.28 o 
 -17   0  12       97.77      120.24     17.09 o 
 -16   0  12        7.43       22.88     13.40 o 
 -15   0  12       85.17       76.81     14.59 o 
 -14   0  12       38.22       40.07     13.04 o 
 -13   0  12        1.98       -0.79     11.10 o 
 -12   0  12       28.66       30.12     12.68 o 
 -11   0  12      106.53      137.36     16.53 o 
 -10   0  12      251.12      251.37     23.28 o 
  -9   0  12     1409.55     1514.27     40.19 o 
  -8   0  12       11.18        4.81      4.62 o 
  -7   0  12      698.85      722.34     45.30 o 
  -6   0  12      378.89      394.29     12.93 o 
  -5   0  12      103.86       99.25      7.80 o 
  -4   0  12      701.62      702.43     26.21 o 
  -3   0  12     1480.98     1518.00     36.32 o 
  -2   0  12      694.79      664.85     18.31 o 
  -1   0  12      684.28      710.76     22.17 o 
   0   0  12     2830.78     2681.21     68.21 o 
   1   0  12     1689.38     1669.89     39.14 o 
   2   0  12      395.84      420.84     18.17 o 
   3   0  12      295.26      306.24     16.17 o 
   4   0  12       35.82       29.56      9.47 o 
   5   0  12        0.55       -2.44      9.66 o 
   6   0  12       62.67       49.06     18.17 o 
   7   0  12       30.52       15.67     16.96 o 
 -17   1  12       13.06       11.44      9.52 o 
 -16   1  12      142.98      165.53     12.38 o 
 -15   1  12       19.98        6.55     16.10 o 
 -14   1  12       83.81       70.94      9.73 o 
 -13   1  12       93.43      114.01     10.78 o 
 -12   1  12      100.34       92.68     10.39 o 
 -11   1  12      316.89      299.83     16.46 o 
 -10   1  12     1069.01      984.80     22.74 o 
  -9   1  12        1.02       -3.49      3.49 o 
  -8   1  12      996.42      974.48     13.47 o 
  -7   1  12      158.67      175.54      7.18 o 
  -6   1  12      127.60      109.24      6.15 o 
  -5   1  12       17.23       20.08      4.59 o 
  -4   1  12        5.08        5.07      3.82 o 
  -3   1  12       32.06       37.24      4.91 o 
  -2   1  12        7.23        8.19      4.59 o 
  -1   1  12       72.88       63.81      6.18 o 
   0   1  12      146.64      124.90      8.22 o 
   1   1  12      803.66      804.34     17.49 o 
   2   1  12        0.15        5.75      5.79 o 
   3   1  12        1.96        1.76      6.44 o 
   4   1  12       86.65       71.69      8.21 o 
   5   1  12       25.40       18.55      8.92 o 
   6   1  12        0.01       -1.28     13.10 o 
   7   1  12       19.37       -1.45     10.93 o 
 -17   2  12       10.74       21.56     17.28 o 
 -16   2  12       27.17       43.52     16.56 o 
 -15   2  12       43.44       35.26     16.00 o 
 -14   2  12       29.70       39.67      9.28 o 
 -13   2  12       10.61        3.41      8.60 o 
 -12   2  12       10.32        4.52      6.12 o 
 -11   2  12        9.37        6.95      6.49 o 
 -10   2  12        0.11       -4.13      4.14 o 
  -9   2  12      846.99      828.06     19.54 o 
  -8   2  12        4.50        2.95      3.33 o 
  -7   2  12       75.94       70.56      4.65 o 
  -6   2  12      264.43      269.59      7.41 o 
  -5   2  12       95.51       96.96      5.31 o 
  -4   2  12       11.64       13.65      5.08 o 
  -3   2  12      178.96      191.45      8.39 o 
  -2   2  12      109.94      108.15      6.88 o 
  -1   2  12      171.15      171.51      8.62 o 
   0   2  12      404.01      386.11     15.89 o 
   1   2  12       80.17       77.71      8.24 o 
   2   2  12        1.51       -6.22      6.22 o 
   3   2  12       75.94       70.48      6.79 o 
   4   2  12      155.26      132.18     13.49 o 
   5   2  12       16.09       13.85      8.73 o 
   6   2  12      150.92      138.37     13.09 o 
   7   2  12       65.74       33.81     13.09 o 
 -17   3  12        3.77        0.45     16.04 o 
 -16   3  12       19.47       40.04     15.87 o 
 -15   3  12        0.62        9.60     14.50 o 
 -14   3  12      342.90      318.64     15.79 o 
 -13   3  12      546.55      553.31     15.99 o 
 -12   3  12       48.40       50.43     13.98 o 
 -11   3  12      199.92      200.87     10.39 o 
 -10   3  12      354.31      344.24     19.41 o 
  -9   3  12      134.04      133.51      8.55 o 
  -8   3  12        8.96       11.64      4.41 o 
  -7   3  12       17.83       14.97      3.96 o 
  -6   3  12       67.54       74.18      5.86 o 
  -5   3  12      273.19      234.58      6.70 o 
  -4   3  12      295.58      304.48      8.76 o 
  -3   3  12      946.73      948.94     15.76 o 
  -2   3  12      542.60      547.99     15.69 o 
  -1   3  12        9.50        3.85      6.09 o 
   0   3  12      136.81      142.24      9.33 o 
   1   3  12       27.65       12.19      6.69 o 
   2   3  12      936.85     1007.01     38.72 o 
   3   3  12      315.07      304.16     13.22 o 
   4   3  12      639.54      628.96     20.07 o 
   5   3  12      956.22      873.02     28.07 o 
   6   3  12       24.95       26.62      9.72 o 
   7   3  12        0.01       18.83     19.06 o 
 -16   4  12       86.51      151.43     28.46 o 
 -15   4  12       31.03       27.95     18.17 o 
 -14   4  12       21.13        7.17     14.62 o 
 -13   4  12        3.27        0.67      8.33 o 
 -12   4  12      177.63      199.59     10.46 o 
 -11   4  12      136.13      133.94      9.40 o 
 -10   4  12      596.42      594.12     17.44 o 
  -9   4  12       93.01       80.97     12.62 o 
  -8   4  12       50.09       63.23      5.91 o 
  -7   4  12       34.66       35.54      4.49 o 
  -6   4  12        2.18        1.37      3.25 o 
  -5   4  12      233.19      243.34      6.84 o 
  -4   4  12      566.37      548.02     10.76 o 
  -3   4  12       61.99       71.12      6.05 o 
  -2   4  12     1898.13     1811.22     26.48 o 
  -1   4  12      250.40      260.52      9.85 o 
   0   4  12      813.96      816.87     28.07 o 
   1   4  12        5.72       -4.13      5.41 o 
   2   4  12      179.87      191.94     11.83 o 
   3   4  12     1199.31     1225.65     25.78 o 
   4   4  12      309.65      289.69     14.49 o 
   5   4  12       13.59        3.12      6.92 o 
   6   4  12       44.87       35.69     10.29 o 
 -16   5  12       49.56       30.49     18.40 o 
 -15   5  12        0.61       -8.99     15.54 o 
 -14   5  12      268.37      274.25     17.36 o 
 -13   5  12      164.28      158.16     10.06 o 
 -12   5  12      211.67      222.24     19.55 o 
 -11   5  12       41.89       47.25      8.07 o 
 -10   5  12       51.12       46.69      8.42 o 
  -9   5  12      108.10      117.16      9.89 o 
  -8   5  12      369.07      385.77     12.67 o 
  -7   5  12      112.17      117.73      7.21 o 
  -6   5  12        7.33        3.43      3.86 o 
  -5   5  12        4.28       -0.13      4.35 o 
  -4   5  12       42.69       46.42      6.03 o 
  -3   5  12      228.11      204.65      8.31 o 
  -2   5  12      171.58      158.48      7.79 o 
  -1   5  12      248.79      255.26     10.04 o 
   0   5  12      158.57      143.12      8.24 o 
   1   5  12      292.56      288.29      9.26 o 
   2   5  12       76.77       72.37      5.81 o 
   3   5  12       99.01       82.33     10.21 o 
   4   5  12        1.46        6.60      7.92 o 
   5   5  12       11.35        8.10      7.31 o 
   6   5  12        2.65      -16.07     16.59 o 
 -15   6  12        7.78       -0.53     11.76 o 
 -14   6  12      309.52      365.16     18.10 o 
 -13   6  12       83.30       91.40      9.78 o 
 -12   6  12       34.79       21.15      8.09 o 
 -11   6  12       12.40       11.91      7.63 o 
 -10   6  12      212.35      208.47     11.90 o 
  -9   6  12        2.33        0.79      7.51 o 
  -8   6  12      107.29      123.48     12.36 o 
  -7   6  12        9.78        7.72      6.30 o 
  -6   6  12      429.15      419.95     16.21 o 
  -5   6  12      340.94      358.63     12.04 o 
  -4   6  12      303.97      294.14      9.78 o 
  -3   6  12       24.91       17.46      5.09 o 
  -2   6  12      384.31      397.24     12.36 o 
  -1   6  12      205.79      205.22      9.46 o 
   0   6  12      110.67      110.21      8.24 o 
   1   6  12       13.30        3.38      4.60 o 
   2   6  12      184.18      166.48     12.14 o 
   3   6  12      101.88       94.90     10.81 o 
   4   6  12        0.92        1.35      9.60 o 
   5   6  12       24.07       33.36      8.47 o 
   6   6  12      102.30       98.14     24.13 o 
 -15   7  12       69.20       64.11     13.56 o 
 -14   7  12       48.34       65.96     10.07 o 
 -13   7  12       17.98       19.67      8.60 o 
 -12   7  12       38.68       47.95      9.19 o 
 -11   7  12       18.61       14.67      8.79 o 
 -10   7  12       11.37       12.53      8.23 o 
  -9   7  12       32.61       37.79      8.79 o 
  -8   7  12       15.29        4.78     10.50 o 
  -7   7  12      400.12      397.86     14.26 o 
  -6   7  12      152.79      161.00     15.96 o 
  -5   7  12       47.85       52.06      7.93 o 
  -4   7  12      197.23      217.61     12.10 o 
  -3   7  12      792.16      836.45     22.54 o 
  -2   7  12      212.81      218.62      9.91 o 
  -1   7  12      168.71      167.70      9.09 o 
   0   7  12       87.40       84.79      9.11 o 
   1   7  12        0.22       -5.26      5.67 o 
   2   7  12       26.24       25.32      8.99 o 
   3   7  12      138.47      126.92     12.61 o 
   4   7  12      378.73      422.95     16.91 o 
   5   7  12      230.24      250.75     17.89 o 
 -14   8  12        0.82       -2.87      9.07 o 
 -13   8  12       49.49       54.08     16.87 o 
 -12   8  12       32.88       29.11      9.50 o 
 -11   8  12       14.48       14.65     10.06 o 
 -10   8  12       45.24       44.32     16.06 o 
  -9   8  12      697.72      666.28     21.41 o 
  -8   8  12        9.33       19.95     11.45 o 
  -7   8  12       89.69       90.57     10.55 o 
  -6   8  12       20.51       27.40      7.48 o 
  -5   8  12      234.24      247.66     14.81 o 
  -4   8  12       29.34       22.97      7.72 o 
  -3   8  12       84.02       62.75      8.29 o 
  -2   8  12       70.68       66.47      8.49 o 
  -1   8  12        0.64       -7.28      7.64 o 
   0   8  12        0.67       -4.89      8.90 o 
   1   8  12        0.70        0.20      8.10 o 
   2   8  12       10.37        8.99      8.91 o 
   3   8  12      169.88      214.02     15.62 o 
   4   8  12       37.02       21.51     10.49 o 
   5   8  12        3.06        4.71      9.53 o 
 -12   9  12        6.34        3.38     25.64 o 
 -11   9  12       69.37       87.34     15.06 o 
 -10   9  12       14.49       16.06      9.76 o 
  -9   9  12        0.20       -1.55      8.86 o 
  -8   9  12      198.23      235.70     14.67 o 
  -7   9  12      212.04      207.45     16.99 o 
  -6   9  12        1.53        6.66      8.85 o 
  -5   9  12       20.93       25.55      8.17 o 
  -4   9  12       24.77       30.70     12.67 o 
  -3   9  12       55.75       44.83     11.12 o 
  -2   9  12      153.80      143.47     12.19 o 
  -1   9  12        1.70       -9.72      9.72 o 
   0   9  12       13.66       14.60     10.53 o 
   1   9  12      169.50      225.52     17.20 o 
   2   9  12        0.00       -6.03     10.65 o 
   3   9  12        0.70        1.75     12.08 o 
   4   9  12       15.66       11.72     16.69 o 
 -11  10  12        2.35       17.36     14.40 o 
 -10  10  12       29.33       45.48     17.43 o 
  -9  10  12      271.75      322.32     38.25 o 
  -8  10  12        5.06       21.93     13.72 o 
  -7  10  12       85.36       83.10     30.03 o 
  -6  10  12       67.36      105.86     14.91 o 
  -5  10  12       52.71       70.63     24.08 o 
  -4  10  12       10.50       14.15     12.07 o 
  -3  10  12        3.01        9.19     11.08 o 
  -2  10  12      300.80      356.04     25.39 o 
  -1  10  12       35.71       45.10     15.96 o 
   0  10  12       78.31       94.44     18.22 o 
   1  10  12        3.13       17.68     25.55 o 
   2  10  12      128.73      109.90     17.23 o 
  -8  11  12      146.85      171.77     18.52 o 
  -7  11  12       43.28       51.95     14.77 o 
  -6  11  12      109.28      135.33     26.54 o 
  -5  11  12        3.69      -11.35     14.86 o 
  -4  11  12       15.36      -16.73     23.61 o 
  -3  11  12      515.47      530.84     31.08 o 
  -2  11  12       53.67       51.28     17.31 o 
  -1  11  12       11.46        1.42     25.81 o 
   0  11  12      120.45      131.66     32.23 o 
 -17   1  13        0.06       -7.02     10.12 o 
 -16   1  13        0.99       -7.13      9.69 o 
 -15   1  13        1.04       -9.15      9.15 o 
 -14   1  13       22.74       18.52      9.92 o 
 -13   1  13      264.23      238.35     15.12 o 
 -12   1  13       97.73       98.49     12.09 o 
 -11   1  13       19.38       22.52     10.20 o 
 -10   1  13      152.50      168.84     11.13 o 
  -9   1  13        0.11       -7.39      7.39 o 
  -8   1  13      100.49       92.82      5.91 o 
  -7   1  13       54.62       49.42      5.54 o 
  -6   1  13       19.85       14.06      4.78 o 
  -5   1  13      292.51      295.77      8.71 o 
  -4   1  13       89.84       76.65      5.78 o 
  -3   1  13       11.97       19.67      4.91 o 
  -2   1  13       24.42       19.99      5.78 o 
  -1   1  13        5.96        1.01      5.60 o 
   0   1  13      539.51      534.75     14.56 o 
   1   1  13      178.80      153.43     10.07 o 
   2   1  13        1.41       -2.36      6.44 o 
   3   1  13       96.13      101.94     10.99 o 
   4   1  13        0.10       -9.74      9.74 o 
   5   1  13       15.83       -6.41      8.84 o 
   6   1  13       83.24       82.04     15.36 o 
 -17   2  13       74.05       87.18     12.11 o 
 -16   2  13        9.22       13.31     10.21 o 
 -15   2  13      344.03      399.56     20.03 o 
 -14   2  13       74.07       80.06     17.40 o 
 -13   2  13      159.46      134.22     13.01 o 
 -12   2  13        8.32       -3.05     10.11 o 
 -11   2  13      221.10      250.35     12.59 o 
 -10   2  13      205.74      216.34     11.92 o 
  -9   2  13      117.43      109.66     10.15 o 
  -8   2  13       53.64       57.82      5.78 o 
  -7   2  13       99.56       85.06      5.51 o 
  -6   2  13       40.90       37.09      4.86 o 
  -5   2  13      241.30      273.94      8.54 o 
  -4   2  13        0.45       -4.07      4.74 o 
  -3   2  13       21.64       10.44      5.45 o 
  -2   2  13       66.50       63.22      7.47 o 
  -1   2  13       20.15       13.39      6.60 o 
   0   2  13      276.02      269.69     11.82 o 
   1   2  13      730.17      753.69     19.29 o 
   2   2  13      116.72      124.56      9.75 o 
   3   2  13      291.03      304.81     10.66 o 
   4   2  13      134.94      101.29     12.11 o 
   5   2  13       33.55       30.15      9.98 o 
   6   2  13       43.44       35.37     13.57 o 
 -16   3  13       24.05       32.43     18.63 o 
 -15   3  13        0.74      -14.34     14.34 o 
 -14   3  13       27.74       47.35     10.55 o 
 -13   3  13       92.51       83.47      8.89 o 
 -12   3  13      154.54      144.81     10.05 o 
 -11   3  13       77.06       80.75      8.75 o 
 -10   3  13        2.58        2.65      7.12 o 
  -9   3  13      506.90      513.19     35.23 o 
  -8   3  13      474.65      432.79     14.36 o 
  -7   3  13       85.21       85.52      5.92 o 
  -6   3  13        2.61        2.08      4.27 o 
  -5   3  13       51.87       44.15      5.28 o 
  -4   3  13       15.26       16.24      5.00 o 
  -3   3  13        8.85       13.52      4.96 o 
  -2   3  13        0.84       -2.35      5.08 o 
  -1   3  13       17.09       17.39      6.71 o 
   0   3  13     1952.51     1792.36     32.54 o 
   1   3  13      348.38      326.19     13.25 o 
   2   3  13        0.34        2.39      5.57 o 
   3   3  13       21.72       15.02      8.92 o 
   4   3  13        2.19       10.31      9.05 o 
   5   3  13        9.15       -0.83      8.91 o 
   6   3  13       83.37       84.22     22.85 o 
 -16   4  13       97.01      100.41     13.51 o 
 -15   4  13      164.16      165.22     17.26 o 
 -14   4  13      172.52      195.41     11.01 o 
 -13   4  13      103.30       99.72      9.51 o 
 -12   4  13       61.56       56.90      8.62 o 
 -11   4  13       48.81       54.16      8.54 o 
 -10   4  13      106.89       84.07      9.35 o 
  -9   4  13      116.71      115.29      9.85 o 
  -8   4  13      365.36      322.17     15.72 o 
  -7   4  13      184.20      174.16     10.67 o 
  -6   4  13       68.67       68.43      6.09 o 
  -5   4  13       37.56       32.81      5.44 o 
  -4   4  13      180.97      187.64      8.84 o 
  -3   4  13       21.05       14.21      5.28 o 
  -2   4  13      132.97      135.29      8.22 o 
  -1   4  13        0.51       -3.72      5.39 o 
   0   4  13       86.76       90.80      7.69 o 
   1   4  13        6.57       -3.32      5.59 o 
   2   4  13      563.45      606.55     15.24 o 
   3   4  13      238.19      266.33     17.05 o 
   4   4  13      300.98      335.69     18.53 o 
   5   4  13      103.82      111.75      9.86 o 
   6   4  13      109.59       76.09     23.34 o 
 -16   5  13      103.47      115.30     21.26 o 
 -15   5  13       15.91        8.67     13.03 o 
 -14   5  13       73.62       78.88      9.44 o 
 -13   5  13      409.50      437.29     16.36 o 
 -12   5  13      154.45      154.94     12.15 o 
 -11   5  13       67.26       64.85      9.27 o 
 -10   5  13       10.29        9.24      7.87 o 
  -9   5  13      144.99      124.42     10.53 o 
  -8   5  13     1431.35     1322.69     40.45 o 
  -7   5  13      191.68      161.86      8.99 o 
  -6   5  13      230.69      257.01     11.49 o 
  -5   5  13      322.42      340.65     11.76 o 
  -4   5  13      128.54      123.05      7.85 o 
  -3   5  13        2.46        2.53      5.00 o 
  -2   5  13      105.57       91.82      7.52 o 
  -1   5  13       41.84       49.91      8.19 o 
   0   5  13      111.04      121.24     10.99 o 
   1   5  13        0.37       -5.55      5.55 o 
   2   5  13       60.54       59.83      9.90 o 
   3   5  13      727.27      827.81     24.42 o 
   4   5  13      280.39      287.59     17.73 o 
   5   5  13        8.98       14.16      9.30 o 
 -15   6  13      158.80      186.36     22.92 o 
 -14   6  13       19.74       11.50     10.69 o 
 -13   6  13        3.79       -5.71      7.98 o 
 -12   6  13       19.66       19.42      8.49 o 
 -11   6  13       21.54       13.85      8.44 o 
 -10   6  13        6.91       -7.64      7.64 o 
  -9   6  13        0.00       -0.67     12.89 o 
  -8   6  13      269.25      225.64     12.98 o 
  -7   6  13      163.51      171.86     11.74 o 
  -6   6  13        0.23       -6.26      6.26 o 
  -5   6  13        1.39       -7.58      7.58 o 
  -4   6  13      120.74      147.37      8.77 o 
  -3   6  13       14.91       10.27      6.68 o 
  -2   6  13      569.71      548.70     14.85 o 
  -1   6  13       24.26       22.02      6.16 o 
   0   6  13      156.44      175.73     13.57 o 
   1   6  13       61.02       72.66     11.13 o 
   2   6  13      237.05      279.13     15.29 o 
   3   6  13       33.09       29.01      9.88 o 
   4   6  13       70.77       76.07     12.85 o 
   5   6  13      145.68      139.43     12.43 o 
 -14   7  13       20.03       10.25      9.39 o 
 -13   7  13       22.66       34.49      9.69 o 
 -12   7  13       51.77       59.85     10.16 o 
 -11   7  13        9.20       11.08      8.88 o 
 -10   7  13        3.04       10.89      8.69 o 
  -9   7  13      434.34      454.54     19.00 o 
  -8   7  13       13.12        3.77      8.54 o 
  -7   7  13       47.61       58.00      9.82 o 
  -6   7  13        7.88        4.00      6.97 o 
  -5   7  13       21.61       13.28      7.30 o 
  -4   7  13       34.25       41.20      8.96 o 
  -3   7  13        4.09       -6.33      6.33 o 
  -2   7  13       60.89       67.18      8.51 o 
  -1   7  13       14.71       13.34      8.48 o 
   0   7  13        2.51       -8.88      8.88 o 
   1   7  13       93.06       84.21     10.77 o 
   2   7  13       11.16       -6.01      9.96 o 
   3   7  13       28.02       26.44     10.05 o 
   4   7  13       48.00       36.31     11.14 o 
   5   7  13        0.22      -15.52     15.52 o 
 -13   8  13        0.27       -3.39     12.88 o 
 -12   8  13       19.93       19.15     22.42 o 
 -11   8  13       55.75       65.94     14.44 o 
 -10   8  13        9.92        6.98      9.21 o 
  -9   8  13       69.76       91.38     13.75 o 
  -8   8  13      352.00      358.12     23.63 o 
  -7   8  13       56.14       52.14     10.48 o 
  -6   8  13       45.98       51.98     12.11 o 
  -5   8  13        0.46       -9.04      9.56 o 
  -4   8  13      152.99      148.45     11.95 o 
  -3   8  13      275.29      242.66     14.28 o 
  -2   8  13        0.15       -4.47      8.39 o 
  -1   8  13       56.43       38.38      9.96 o 
   0   8  13       59.10       50.89     12.10 o 
   1   8  13       97.26       88.31     13.57 o 
   2   8  13       93.88      118.48     25.28 o 
   3   8  13        4.20        3.82     18.04 o 
   4   8  13       22.92        8.07     16.56 o 
 -12   9  13       16.64        8.29     19.29 o 
 -11   9  13       27.34       11.32     14.97 o 
 -10   9  13       90.69       97.16     15.59 o 
  -9   9  13        0.38       -3.68     16.98 o 
  -8   9  13      211.29      229.25     17.97 o 
  -7   9  13        9.85       21.98     14.41 o 
  -6   9  13       65.78       89.11     35.58 o 
  -5   9  13      229.51      250.83     21.67 o 
  -4   9  13      128.66      137.59     14.68 o 
  -3   9  13        6.74       -0.65     17.19 o 
  -2   9  13      185.62      196.29     20.59 o 
  -1   9  13        7.38       -5.94     13.17 o 
   0   9  13       14.53       -1.03     13.99 o 
   1   9  13      106.35      106.04     18.83 o 
   2   9  13       43.89       49.42     27.46 o 
 -10  10  13        7.86       16.68     27.12 o 
  -9  10  13        8.48       22.12     14.19 o 
  -8  10  13       61.74       88.29     28.18 o 
  -7  10  13       95.91      124.71     27.98 o 
  -6  10  13        9.21       10.82     15.38 o 
  -5  10  13       25.11       54.49     24.92 o 
  -4  10  13       40.49       42.57     28.08 o 
  -3  10  13       98.64      114.22     34.40 o 
  -2  10  13       21.45        1.33     15.46 o 
  -1  10  13       13.74       -5.61     15.19 o 
   0  10  13       15.47       21.89     26.08 o 
  -6  11  13        1.54      -16.27     16.27 o 
  -5  11  13        1.30       11.03     25.45 o 
  -4  11  13       13.44      -23.94     23.94 o 
 -16   0  14       13.33       35.33     16.99 o 
 -15   0  14        1.66       13.14     15.80 o 
 -14   0  14       11.36        4.91     15.61 o 
 -13   0  14       21.06       37.93     16.76 o 
 -12   0  14        9.67       -3.33     15.31 o 
 -11   0  14       97.63       56.76     17.19 o 
 -10   0  14        0.70       -0.30     15.08 o 
  -9   0  14      244.24      230.92     23.08 o 
  -8   0  14      164.83      161.31     14.72 o 
  -7   0  14      754.50      743.88     27.46 o 
  -6   0  14      147.92      119.70     10.70 o 
  -5   0  14      282.06      285.45     12.85 o 
  -4   0  14       77.78       74.29      8.71 o 
  -3   0  14       13.21       13.66     11.76 o 
  -2   0  14       82.60       87.80     10.65 o 
  -1   0  14      259.31      307.76     16.28 o 
   0   0  14      484.39      424.54     19.41 o 
   1   0  14      528.08      527.68     23.23 o 
   2   0  14      257.65      265.78     16.21 o 
   3   0  14        2.57        9.24      9.59 o 
   4   0  14        5.60      -13.60     13.60 o 
   5   0  14       49.92       41.98     19.66 o 
 -16   1  14       78.99       85.00     13.21 o 
 -15   1  14        8.68       15.07     11.36 o 
 -14   1  14        0.55       17.72     11.27 o 
 -13   1  14        3.37       -5.66     16.25 o 
 -12   1  14       30.18       26.06     11.51 o 
 -11   1  14      328.01      287.06     18.15 o 
 -10   1  14       52.96       56.68      9.53 o 
  -9   1  14      140.25      106.71     10.77 o 
  -8   1  14       76.17       79.16      9.98 o 
  -7   1  14        8.81       20.95      7.06 o 
  -6   1  14      359.97      339.24     10.27 o 
  -5   1  14      135.10      118.89      8.44 o 
  -4   1  14      163.96      162.92      8.58 o 
  -3   1  14      304.16      304.35     16.65 o 
  -2   1  14       41.11       28.15      7.02 o 
  -1   1  14       37.50       34.14      7.26 o 
   0   1  14      180.06      192.11     11.05 o 
   1   1  14      803.21      840.02     21.02 o 
   2   1  14       19.10       11.68      7.41 o 
   3   1  14        9.04        0.98      7.96 o 
   4   1  14        6.00        7.03      9.49 o 
   5   1  14        5.37       -4.59     11.61 o 
 -16   2  14        9.29        3.29     11.57 o 
 -15   2  14      166.30      133.43     14.55 o 
 -14   2  14      104.75       95.49     13.20 o 
 -13   2  14       72.22       68.23     12.38 o 
 -12   2  14        2.90       -5.12      8.00 o 
 -11   2  14       11.28        4.33      8.11 o 
 -10   2  14        5.40       -3.33      7.50 o 
  -9   2  14        1.69       -6.89      7.94 o 
  -8   2  14       12.19       19.31     10.75 o 
  -7   2  14       91.94       98.82      9.11 o 
  -6   2  14      101.40       79.58      6.95 o 
  -5   2  14      251.61      227.64      9.35 o 
  -4   2  14        0.47        5.92      5.69 o 
  -3   2  14      234.17      234.55     17.30 o 
  -2   2  14       37.77       31.61      7.31 o 
  -1   2  14        0.00        1.66      6.80 o 
   0   2  14      232.96      245.77     11.99 o 
   1   2  14       24.49       30.34      8.04 o 
   2   2  14       22.59       26.78      7.91 o 
   3   2  14       10.62       -2.24      8.75 o 
   4   2  14       34.79       36.70     10.96 o 
   5   2  14        7.56       -1.28     12.31 o 
 -16   3  14      473.01      437.52     22.47 o 
 -15   3  14      437.39      450.63     27.66 o 
 -14   3  14       68.02       79.26     13.20 o 
 -13   3  14      103.91      100.78     10.57 o 
 -12   3  14      157.74      144.62     11.44 o 
 -11   3  14      352.61      379.26     16.79 o 
 -10   3  14        7.03        9.35      8.61 o 
  -9   3  14       18.32       11.81      8.56 o 
  -8   3  14       25.69       28.88      9.23 o 
  -7   3  14      739.61      650.61     23.92 o 
  -6   3  14      328.92      359.48     15.96 o 
  -5   3  14      332.64      302.48     11.67 o 
  -4   3  14        0.11        5.04      5.10 o 
  -3   3  14      762.14      759.62     16.99 o 
  -2   3  14      124.54      127.92     10.71 o 
  -1   3  14      111.89      105.36      8.10 o 
   0   3  14      176.19      213.07     13.58 o 
   1   3  14       94.89       98.68     11.22 o 
   2   3  14       12.79        0.83      7.57 o 
   3   3  14        3.46        5.45      8.29 o 
   4   3  14       12.80       14.13     10.01 o 
   5   3  14      132.39      153.26     26.50 o 
 -16   4  14      119.60      124.82     14.46 o 
 -15   4  14       83.99       91.99     13.55 o 
 -14   4  14      568.59      631.50     21.97 o 
 -13   4  14       57.99       66.88      9.76 o 
 -12   4  14       21.32       30.67      9.01 o 
 -11   4  14       14.60       -1.05      8.10 o 
 -10   4  14      103.78      112.62     10.61 o 
  -9   4  14      425.43      438.15     16.89 o 
  -8   4  14      154.31      147.40     12.33 o 
  -7   4  14       96.99       85.77     10.95 o 
  -6   4  14        4.35       19.48      7.59 o 
  -5   4  14        3.24       -0.92      7.11 o 
  -4   4  14        0.05        2.46      7.25 o 
  -3   4  14       65.04       39.04      6.53 o 
  -2   4  14       16.83       21.38      6.15 o 
  -1   4  14       60.05       57.72      7.28 o 
   0   4  14        0.41       -4.24      6.07 o 
   1   4  14       79.02       71.12      9.34 o 
   2   4  14      183.38      162.76     12.67 o 
   3   4  14       47.08       49.96     10.20 o 
   4   4  14       59.32       58.01     14.88 o 
   5   4  14       24.63       27.19     20.45 o 
 -15   5  14        0.53       12.57     12.18 o 
 -14   5  14       81.86       87.87     10.56 o 
 -13   5  14       23.55       18.33      8.86 o 
 -12   5  14        2.24        4.99      8.51 o 
 -11   5  14      120.67       88.89     10.65 o 
 -10   5  14      262.87      243.83     13.53 o 
  -9   5  14      271.14      267.87     13.97 o 
  -8   5  14      185.95      161.21     13.28 o 
  -7   5  14       48.90       42.74      9.25 o 
  -6   5  14        1.79        4.78      7.21 o 
  -5   5  14       66.32       64.98      9.11 o 
  -4   5  14      198.78      169.70     11.65 o 
  -3   5  14      495.15      563.00     22.06 o 
  -2   5  14       16.63        8.20      6.08 o 
  -1   5  14      125.05      122.79      8.75 o 
   0   5  14       32.63       14.27      6.53 o 
   1   5  14      173.27      198.10     23.19 o 
   2   5  14       10.10       -3.74      8.61 o 
   3   5  14        6.44        3.49     10.17 o 
   4   5  14       17.10       14.81     13.77 o 
 -14   6  14       19.76        8.46      9.37 o 
 -13   6  14       66.56       62.30     10.61 o 
 -12   6  14       15.65       17.15      9.25 o 
 -11   6  14       49.17       40.32      9.83 o 
 -10   6  14       45.64       29.22      9.48 o 
  -9   6  14        1.83        2.45      8.65 o 
  -8   6  14       92.51      123.33     11.50 o 
  -7   6  14       37.64       43.07      9.44 o 
  -6   6  14      248.40      290.26     14.71 o 
  -5   6  14      232.06      239.20     17.15 o 
  -4   6  14       51.17       57.40     11.39 o 
  -3   6  14        7.89       13.47      8.34 o 
  -2   6  14       14.13       -2.13      6.73 o 
  -1   6  14       49.42       30.09     10.56 o 
   0   6  14        9.61        0.93      8.83 o 
   1   6  14      102.09      128.70     14.55 o 
   2   6  14       29.57       29.27      9.67 o 
   3   6  14      145.14      140.54     14.98 o 
   4   6  14       11.13      -12.84     12.84 o 
 -13   7  14       50.77       67.56     14.63 o 
 -12   7  14       21.56       12.37      9.91 o 
 -11   7  14       16.34        7.01      9.52 o 
 -10   7  14        2.30       -2.88     10.48 o 
  -9   7  14        4.20       -0.09      9.15 o 
  -8   7  14       65.56       92.47     11.40 o 
  -7   7  14      229.01      211.52     23.08 o 
  -6   7  14       22.83       27.93     10.98 o 
  -5   7  14        6.39       -3.84      7.90 o 
  -4   7  14       71.45       81.94     10.68 o 
  -3   7  14       75.94       80.03     10.82 o 
  -2   7  14       46.91       36.41      9.80 o 
  -1   7  14       31.11       11.52      9.03 o 
   0   7  14       37.43       26.46     11.15 o 
   1   7  14      207.31      222.25     17.29 o 
   2   7  14      184.32      182.38     16.77 o 
 -12   8  14        8.30       19.23     13.84 o 
 -11   8  14       30.11       35.95     13.86 o 
 -10   8  14        3.91       11.01     12.81 o 
  -9   8  14       55.67       54.24     13.92 o 
  -8   8  14       84.35       67.36     14.19 o 
  -7   8  14      175.68      189.07     22.12 o 
  -6   8  14       68.17       75.05     17.17 o 
  -5   8  14        0.08       -6.55     14.22 o 
  -4   8  14       57.22       64.04     10.61 o 
  -3   8  14        0.86       -9.77      9.77 o 
  -2   8  14       18.70       13.73     17.74 o 
  -1   8  14        1.49      -13.54     13.54 o 
   0   8  14       54.07       45.97     17.52 o 
   1   8  14       16.98       33.47     16.69 o 
   2   8  14       50.78       29.83     27.23 o 
 -10   9  14        2.33       -8.38     13.20 o 
  -9   9  14        6.63       -5.25     20.12 o 
  -8   9  14      164.15      212.94     22.61 o 
  -7   9  14       61.68       56.35     17.34 o 
  -6   9  14       33.26       33.84     16.75 o 
  -5   9  14        9.78        1.15     20.43 o 
  -4   9  14       15.37       26.36     21.65 o 
  -3   9  14        3.15       17.62     14.67 o 
  -2   9  14        6.07        5.19     22.80 o 
  -1   9  14       94.35       78.77     18.17 o 
   0   9  14       13.18       41.71     26.90 o 
  -8  10  14       29.92       26.59     17.52 o 
  -7  10  14        3.55       -3.10     16.05 o 
  -6  10  14       35.24        8.88     16.79 o 
  -5  10  14        0.16      -15.46     15.83 o 
  -4  10  14       10.13       16.59     25.84 o 
  -3  10  14       41.26       45.34     27.69 o 
  -2  10  14        4.58       11.16     25.91 o 
 -16   1  15       44.46       42.33     13.78 o 
 -15   1  15       18.01       -7.12     24.87 o 
 -14   1  15       27.71       -4.01     12.18 o 
 -13   1  15       27.18       23.24     14.80 o 
 -12   1  15       49.01       48.84     13.18 o 
 -11   1  15       26.36       48.30     13.21 o 
 -10   1  15      393.26      396.74     17.65 o 
  -9   1  15      171.92      180.48     13.10 o 
  -8   1  15        1.16       -7.83      8.33 o 
  -7   1  15       65.57       35.67      9.94 o 
  -6   1  15       44.11       53.11     10.52 o 
  -5   1  15      540.31      524.82     17.47 o 
  -4   1  15       86.18       84.34     12.18 o 
  -3   1  15      175.22      185.86     10.42 o 
  -2   1  15       51.80       44.51      7.94 o 
  -1   1  15       81.93       92.49      9.28 o 
   0   1  15       81.40       68.45      9.09 o 
   1   1  15       22.58        9.46      7.91 o 
   2   1  15       19.70       25.12      9.39 o 
   3   1  15       30.46       12.64     10.41 o 
   4   1  15        8.71       -5.89     15.92 o 
 -16   2  15       79.99       81.93     26.29 o 
 -15   2  15       54.32       73.93     14.23 o 
 -14   2  15        1.50       -8.13     11.80 o 
 -13   2  15       57.26       38.38     15.03 o 
 -12   2  15       89.12      111.52     11.83 o 
 -11   2  15      230.77      264.76     19.72 o 
 -10   2  15      428.60      462.41     19.04 o 
  -9   2  15       26.28        8.32      9.07 o 
  -8   2  15      340.99      332.52     16.66 o 
  -7   2  15       11.80       -3.46      8.75 o 
  -6   2  15       57.69       68.39     11.11 o 
  -5   2  15       27.25       17.23      7.90 o 
  -4   2  15      159.93      179.73     11.85 o 
  -3   2  15        4.45       -1.70      6.47 o 
  -2   2  15       69.73       68.87      8.43 o 
  -1   2  15       27.28       20.29      7.96 o 
   0   2  15      235.73      268.71     21.24 o 
   1   2  15        5.82       -4.08      7.48 o 
   2   2  15       28.69       19.78      9.98 o 
   3   2  15        0.01       -3.75     12.34 o 
   4   2  15       20.89       28.58     11.26 o 
 -15   3  15       41.94       48.40     14.23 o 
 -14   3  15       23.85       28.00     13.19 o 
 -13   3  15       12.99        9.89      9.73 o 
 -12   3  15      149.25      164.14     19.75 o 
 -11   3  15       69.38       53.25     10.60 o 
 -10   3  15      133.59      113.16     11.98 o 
  -9   3  15      116.42      125.59     12.36 o 
  -8   3  15       22.78       23.81     10.02 o 
  -7   3  15       61.71       38.11     10.37 o 
  -6   3  15      265.86      240.83     15.19 o 
  -5   3  15       41.66       50.43      8.99 o 
  -4   3  15      397.36      418.99     21.89 o 
  -3   3  15       81.09       82.89     11.83 o 
  -2   3  15       24.33       19.22      9.36 o 
  -1   3  15      327.54      337.08     13.98 o 
   0   3  15      321.55      343.28     16.55 o 
   1   3  15        6.05        8.61      7.94 o 
   2   3  15       51.65       40.60     12.17 o 
   3   3  15       33.42       32.63     11.23 o 
   4   3  15        1.77        0.85     13.05 o 
 -15   4  15       29.18       25.86     14.31 o 
 -14   4  15      163.99      213.40     14.25 o 
 -13   4  15        9.07       17.98      9.67 o 
 -12   4  15       23.16       36.17     10.23 o 
 -11   4  15        1.72       -1.92      9.38 o 
 -10   4  15      104.26       82.60     11.46 o 
  -9   4  15        4.94        3.78     10.69 o 
  -8   4  15      138.07      152.39     13.21 o 
  -7   4  15      322.79      327.93     16.97 o 
  -6   4  15      331.76      347.95     17.68 o 
  -5   4  15        9.14        6.90      7.91 o 
  -4   4  15      253.18      261.75     13.81 o 
  -3   4  15        5.56       10.06      8.34 o 
  -2   4  15       20.48        2.00      8.44 o 
  -1   4  15       21.70        2.38      8.93 o 
   0   4  15        0.72        2.07      7.70 o 
   1   4  15      391.47      390.06     17.79 o 
   2   4  15      129.06      135.24     18.82 o 
   3   4  15      119.40      109.79     14.06 o 
   4   4  15       14.77        2.66     13.23 o 
 -14   5  15      118.49      134.27     12.53 o 
 -13   5  15       20.93       17.29      9.74 o 
 -12   5  15      191.28      185.69     13.31 o 
 -11   5  15      297.78      292.32     15.09 o 
 -10   5  15      658.42      660.96     24.23 o 
  -9   5  15      149.22      193.06     13.27 o 
  -8   5  15        7.62        8.57     10.12 o 
  -7   5  15        7.08       -9.38      9.38 o 
  -6   5  15      258.25      289.64     16.91 o 
  -5   5  15      546.42      537.37     23.46 o 
  -4   5  15      917.16      968.07     25.71 o 
  -3   5  15        1.09       -4.71      8.22 o 
  -2   5  15      287.07      294.25     16.11 o 
  -1   5  15       26.80       17.93      9.53 o 
   0   5  15        0.67      -10.76     11.28 o 
   1   5  15      162.39      155.09     15.40 o 
   2   5  15       15.85        3.90     16.13 o 
   3   5  15      288.91      308.41     24.14 o 
 -13   6  15       38.38       16.76     15.49 o 
 -12   6  15      179.42      189.06     13.76 o 
 -11   6  15      244.46      277.90     15.38 o 
 -10   6  15      386.09      371.96     17.51 o 
  -9   6  15      295.97      278.40     20.49 o 
  -8   6  15       25.29       29.96      9.96 o 
  -7   6  15       99.72       84.09     11.35 o 
  -6   6  15       15.64        6.81     10.25 o 
  -5   6  15       73.53       79.01     12.57 o 
  -4   6  15       51.75       68.55     10.29 o 
  -3   6  15       17.32       10.67     10.18 o 
  -2   6  15       25.78        9.74      9.20 o 
  -1   6  15        0.41       -5.72      8.95 o 
   0   6  15       11.77        3.05     11.23 o 
   1   6  15       79.47       55.48     13.16 o 
   2   6  15      336.73      316.62     36.71 o 
 -12   7  15        0.13       -6.46     12.85 o 
 -11   7  15       10.49       -2.31     12.83 o 
 -10   7  15        3.28        3.98     12.64 o 
  -9   7  15       11.69       27.38     12.98 o 
  -8   7  15       17.32       19.07     16.82 o 
  -7   7  15        2.75      -17.27     17.27 o 
  -6   7  15        0.35       -6.89     14.56 o 
  -5   7  15      177.75      206.10     21.51 o 
  -4   7  15        5.91      -13.93     13.93 o 
  -3   7  15       10.02      -14.16     14.16 o 
  -2   7  15       56.58       57.13     13.33 o 
  -1   7  15       50.01       53.42     16.08 o 
   0   7  15       12.68       26.04     14.87 o 
   1   7  15       11.89       19.98     19.21 o 
 -11   8  15       13.18       18.03     14.16 o 
 -10   8  15       18.49        8.13     13.72 o 
  -9   8  15       54.14       43.49     16.91 o 
  -8   8  15       49.61       50.14     16.63 o 
  -7   8  15       53.10       46.73     17.53 o 
  -6   8  15        0.45       -2.88     15.71 o 
  -5   8  15       32.79       -0.71     15.86 o 
  -4   8  15        3.31       -1.43     16.07 o 
  -3   8  15       38.59       42.23     17.85 o 
  -2   8  15        1.49       15.67     17.04 o 
  -1   8  15        0.42       -8.89     14.92 o 
   0   8  15        0.81        0.96     14.87 o 
  -9   9  15       44.87       26.64     25.19 o 
  -8   9  15      174.53      169.46     21.98 o 
  -7   9  15        3.36       14.95     17.16 o 
  -6   9  15       11.03      -14.18     26.29 o 
  -5   9  15        5.80      -12.61     16.28 o 
  -4   9  15      271.19      330.88     38.39 o 
  -3   9  15        0.29        4.87     25.58 o 
  -2   9  15        3.84       -0.36     24.13 o 
 -15   0  16       37.51       39.41     20.45 o 
 -14   0  16       34.49       41.65     20.38 o 
 -13   0  16      193.61      177.13     24.86 o 
 -12   0  16      271.04      290.78     28.41 o 
 -11   0  16      227.93      200.21     26.73 o 
 -10   0  16      432.51      425.40     34.01 o 
  -9   0  16       75.34      110.19     22.19 o 
  -8   0  16        0.11       18.57     18.44 o 
  -7   0  16        4.84       -3.29     18.40 o 
  -6   0  16      197.36      137.85     18.57 o 
  -5   0  16       44.75       49.41     13.73 o 
  -4   0  16       10.61        7.56     11.99 o 
  -3   0  16       15.57       19.61     12.18 o 
  -2   0  16        6.23       10.09     12.47 o 
  -1   0  16      179.18      198.91     17.75 o 
   0   0  16       14.62       36.65     11.10 o 
   1   0  16        7.73       -5.33     12.94 o 
   2   0  16      173.49      166.10     26.50 o 
   3   0  16       64.39       57.65     22.09 o 
 -15   1  16        0.16      -13.23     13.23 o 
 -14   1  16       15.47        9.14     13.74 o 
 -13   1  16       15.80       15.21     14.03 o 
 -12   1  16      363.59      362.34     30.55 o 
 -11   1  16      158.73      153.32     17.04 o 
 -10   1  16       58.30       60.61     14.84 o 
  -9   1  16      109.20       98.97     12.64 o 
  -8   1  16       94.93       83.00     12.04 o 
  -7   1  16        1.58       -2.52      9.54 o 
  -6   1  16       43.89       33.02     10.92 o 
  -5   1  16       16.97        1.11      9.77 o 
  -4   1  16        0.20       -5.47      9.62 o 
  -3   1  16      107.49      108.45     11.15 o 
  -2   1  16      137.63      156.60     11.39 o 
  -1   1  16        7.64       -4.39      7.37 o 
   0   1  16       12.12        6.78      9.85 o 
   1   1  16       94.01       84.78     10.48 o 
   2   1  16      124.91      112.13     14.54 o 
   3   1  16        0.14       -0.14     10.77 o 
 -15   2  16       14.18       13.17     30.75 o 
 -14   2  16       38.42       35.96     14.69 o 
 -13   2  16        0.08      -10.06     14.22 o 
 -12   2  16        3.76        1.80     17.56 o 
 -11   2  16       11.82        7.46     11.31 o 
 -10   2  16       25.32       42.48     10.82 o 
  -9   2  16        3.62       -8.92      9.31 o 
  -8   2  16        3.85       -6.09      9.46 o 
  -7   2  16        0.48       -9.30      9.30 o 
  -6   2  16      283.08      267.46     19.02 o 
  -5   2  16       18.81       17.42     10.55 o 
  -4   2  16        4.75       -8.86      8.86 o 
  -3   2  16       23.88       16.61      8.72 o 
  -2   2  16       43.68       42.76     10.05 o 
  -1   2  16        1.08       -2.52      8.58 o 
   0   2  16       11.69       -4.99      7.80 o 
   1   2  16        9.48        4.76      9.22 o 
   2   2  16        0.28        6.64     10.36 o 
   3   2  16       29.47       14.74     11.70 o 
 -14   3  16      375.68      431.49     25.07 o 
 -13   3  16        0.06        7.56     10.13 o 
 -12   3  16        7.24       10.53     10.16 o 
 -11   3  16      139.53      152.36     13.74 o 
 -10   3  16        6.37       11.17      9.88 o 
  -9   3  16        5.13        5.35      9.74 o 
  -8   3  16      171.64      174.33     14.27 o 
  -7   3  16      600.15      610.79     23.44 o 
  -6   3  16       66.76       72.21     12.63 o 
  -5   3  16      785.01      732.99     53.46 o 
  -4   3  16      284.71      279.25     17.31 o 
  -3   3  16       31.18       11.67      9.04 o 
  -2   3  16      117.62      120.22     11.90 o 
  -1   3  16        1.77        9.09      9.31 o 
   0   3  16       60.46       58.29     15.63 o 
   1   3  16      201.44      224.30     24.01 o 
   2   3  16      384.18      387.70     32.50 o 
   3   3  16       14.38        5.71     13.83 o 
 -14   4  16       47.69       73.23     16.47 o 
 -13   4  16      247.29      305.63     21.74 o 
 -12   4  16      185.35      236.51     17.40 o 
 -11   4  16        3.64       -3.02      9.90 o 
 -10   4  16        0.13       -7.81     15.34 o 
  -9   4  16      121.30      161.99     18.51 o 
  -8   4  16      117.07      101.65     19.46 o 
  -7   4  16        1.80       -1.89     10.05 o 
  -6   4  16      240.80      288.23     24.11 o 
  -5   4  16      393.40      390.34     19.54 o 
  -4   4  16      139.20      141.91     14.61 o 
  -3   4  16      102.58       89.76     11.00 o 
  -2   4  16        1.45       -8.68      8.68 o 
  -1   4  16      385.21      447.01     19.87 o 
   0   4  16      186.65      173.32     19.84 o 
   1   4  16       37.48       22.36     12.32 o 
   2   4  16      214.39      229.64     31.01 o 
 -13   5  16        1.17      -13.95     13.95 o 
 -12   5  16        0.06        8.53     14.66 o 
 -11   5  16       39.24       31.05     15.15 o 
 -10   5  16       40.76       32.64     15.47 o 
  -9   5  16       68.45       54.78     20.09 o 
  -8   5  16       60.20       55.24     12.23 o 
  -7   5  16        8.39        1.29     10.52 o 
  -6   5  16       72.95       55.11     12.59 o 
  -5   5  16        1.67        1.06     10.42 o 
  -4   5  16      111.08      150.43     14.84 o 
  -3   5  16       64.46       51.69     12.68 o 
  -2   5  16      114.44      124.65     17.55 o 
  -1   5  16        0.61      -11.12     11.12 o 
   0   5  16      432.41      411.72     27.06 o 
   1   5  16        7.03        1.66     15.12 o 
 -12   6  16       44.03       61.47     15.04 o 
 -11   6  16        8.37       31.21     13.69 o 
 -10   6  16        8.72        2.63     13.05 o 
  -9   6  16       98.13      125.09     18.64 o 
  -8   6  16      151.63      188.01     20.09 o 
  -7   6  16        1.71       -5.12     31.77 o 
  -6   6  16      116.76      121.54     18.49 o 
  -5   6  16       48.31       39.43     17.07 o 
  -4   6  16      293.01      343.51     46.52 o 
  -3   6  16        3.43       -7.75     30.42 o 
  -2   6  16       20.46       24.90     16.98 o 
  -1   6  16       15.67       29.09     15.96 o 
   0   6  16       25.16        7.78     16.14 o 
   1   6  16       45.27      -20.84     25.65 o 
 -11   7  16       30.87       32.69     14.99 o 
 -10   7  16       14.41        9.38     13.49 o 
  -9   7  16       19.82       20.61     15.93 o 
  -8   7  16      108.95      108.59     19.08 o 
  -7   7  16      216.43      266.68     23.52 o 
  -6   7  16      109.13       99.86     19.50 o 
  -5   7  16        9.96      -12.62     28.69 o 
  -4   7  16      335.66      367.20     26.75 o 
  -3   7  16      159.34      176.03     21.82 o 
  -2   7  16       68.85       75.20     28.02 o 
  -1   7  16        2.45      -24.99     24.99 o 
  -9   8  16       20.12       -7.18     16.40 o 
  -8   8  16        4.32        9.49     16.89 o 
  -7   8  16        2.52        6.14     17.24 o 
  -6   8  16      159.39      154.97     21.44 o 
  -5   8  16      115.19      108.99     28.63 o 
  -4   8  16        0.07      -15.44     16.48 o 
  -3   8  16      113.29      128.24     32.73 o 
 -14   1  17        7.99      -21.11     34.72 o 
 -13   1  17       75.30       69.49     17.19 o 
 -12   1  17        0.47       -1.02     14.50 o 
 -11   1  17        0.00       -8.46     14.39 o 
 -10   1  17       43.63       34.45     15.44 o 
  -9   1  17       35.93       26.80     11.32 o 
  -8   1  17        2.86       -4.07     10.44 o 
  -7   1  17        9.83       -9.10     10.00 o 
  -6   1  17       12.96        0.62     10.58 o 
  -5   1  17       34.49       62.55     12.91 o 
  -4   1  17        0.55      -10.54     10.54 o 
  -3   1  17       23.09       25.36     13.29 o 
  -2   1  17       68.05       59.67     13.41 o 
  -1   1  17      340.11      353.50     20.76 o 
   0   1  17       22.57       22.56     12.66 o 
   1   1  17       29.86       18.91     22.12 o 
   2   1  17      104.92       65.62     24.17 o 
 -14   2  17       26.02        4.24     15.65 o 
 -13   2  17      126.31      152.86     30.19 o 
 -12   2  17      202.92      241.86     28.38 o 
 -11   2  17      254.83      297.29     64.97 o 
 -10   2  17      294.81      353.94     22.39 o 
  -9   2  17        0.02       -1.39     10.48 o 
  -8   2  17       94.10       97.80     12.87 o 
  -7   2  17       11.86       -9.68      9.68 o 
  -6   2  17        0.24      -10.10     10.10 o 
  -5   2  17       47.85       22.98     11.52 o 
  -4   2  17        1.77       -5.25     11.00 o 
  -3   2  17      145.85      160.80     18.14 o 
  -2   2  17      205.56      202.35     16.92 o 
  -1   2  17        4.23      -18.17     18.17 o 
   0   2  17      113.17      142.28     13.53 o 
   1   2  17      176.16      189.34     29.30 o 
   2   2  17        3.46       -6.29     20.54 o 
 -13   3  17       49.67       32.86     16.60 o 
 -12   3  17      177.60      212.37     20.79 o 
 -11   3  17       15.44        3.04     14.92 o 
 -10   3  17        7.08      -16.25     25.78 o 
  -9   3  17       67.76       72.20     17.15 o 
  -8   3  17        9.86        3.41     10.66 o 
  -7   3  17        0.00       -6.47     11.48 o 
  -6   3  17       33.78       67.18     13.10 o 
  -5   3  17      177.40      194.76     17.13 o 
  -4   3  17        1.54      -10.13     10.13 o 
  -3   3  17       43.88       56.77     13.31 o 
  -2   3  17       81.09      100.21     18.78 o 
  -1   3  17      178.05      193.74     22.41 o 
   0   3  17       50.25       40.04     16.99 o 
   1   3  17       53.16       21.76     21.60 o 
 -13   4  17        3.79      -17.33     17.33 o 
 -12   4  17        1.07      -15.00     15.00 o 
 -11   4  17       42.57       34.15     16.32 o 
 -10   4  17       43.50       38.28     16.39 o 
  -9   4  17       87.22       94.44     17.77 o 
  -8   4  17      118.25      150.03     19.66 o 
  -7   4  17      107.05       88.71     18.50 o 
  -6   4  17       18.31       18.94     16.03 o 
  -5   4  17      309.57      336.48     31.46 o 
  -4   4  17        5.08       -1.09     16.04 o 
  -3   4  17       43.83       39.54     17.74 o 
  -2   4  17       50.96       19.15     17.30 o 
  -1   4  17        0.63      -12.78     16.72 o 
   0   4  17       60.31       70.46     29.14 o 
   1   4  17      121.37      102.89     26.73 o 
 -12   5  17       11.33       10.20     16.29 o 
 -11   5  17      345.87      372.43     25.37 o 
 -10   5  17        1.16      -14.94     14.94 o 
  -9   5  17      286.28      342.42     33.35 o 
  -8   5  17      299.17      331.98     25.09 o 
  -7   5  17      133.08      114.97     36.78 o 
  -6   5  17      173.66      175.13     20.79 o 
  -5   5  17      208.10      221.43     45.53 o 
  -4   5  17       64.40       87.87     18.86 o 
  -3   5  17        0.42      -15.31     15.31 o 
  -2   5  17      143.88      120.38     24.94 o 
  -1   5  17      149.37      157.08     34.17 o 
   0   5  17       31.55      -24.73     24.73 o 
 -11   6  17       51.37       41.41     17.57 o 
 -10   6  17      375.10      390.53     26.43 o 
  -9   6  17        4.87       -0.18     16.33 o 
  -8   6  17       27.33       12.08     26.36 o 
  -7   6  17       19.25        4.98     16.09 o 
  -6   6  17      104.80      102.06     31.46 o 
  -5   6  17       22.05       10.12     33.86 o 
  -4   6  17       16.46        4.71     17.39 o 
  -3   6  17        8.38        1.90     19.92 o 
  -2   6  17        1.73      -17.15     25.15 o 
  -8   7  17        7.42       14.18     17.65 o 
  -7   7  17        9.65        8.33     18.88 o 
  -6   7  17        1.06      -17.01     17.01 o 
  -5   7  17        1.25       -2.86     29.43 o 
  -4   7  17        0.07      -17.02     17.02 o 
 -13   0  18       37.51       39.21     24.20 o 
 -12   0  18      705.69      744.66     47.38 o 
 -11   0  18      158.44      132.48     27.10 o 
 -10   0  18      179.91      155.73     28.31 o 
  -9   0  18      428.35      454.31     39.24 o 
  -8   0  18        4.97        8.49     23.01 o 
  -7   0  18        9.50        8.36     23.11 o 
  -6   0  18        0.68       -8.63     22.95 o 
  -5   0  18        9.44      -14.85     24.03 o 
  -4   0  18        2.13       -5.20     23.64 o 
  -3   0  18       25.15       34.83     26.08 o 
  -2   0  18      374.12      456.22     42.70 o 
  -1   0  18       27.50       -2.30     24.59 o 
 -13   1  18      220.90      235.20     22.34 o 
 -12   1  18       20.06       10.20     19.03 o 
 -11   1  18      139.12      141.34     30.77 o 
 -10   1  18      157.35      159.59     19.75 o 
  -9   1  18        5.03        2.53     16.33 o 
  -8   1  18        7.00       -7.10     17.20 o 
  -7   1  18        2.23      -15.37     15.37 o 
  -6   1  18       68.17       48.57     18.24 o 
  -5   1  18        1.86      -16.81     16.81 o 
  -4   1  18       10.74      -16.01     16.01 o 
  -3   1  18      145.93      158.32     22.04 o 
  -2   1  18      105.31      144.65     22.54 o 
  -1   1  18       31.44       37.26     18.42 o 
 -12   2  18       35.45       42.60     17.47 o 
 -11   2  18       53.16       47.12     17.52 o 
 -10   2  18       12.88        9.02     16.19 o 
  -9   2  18        0.00       -1.21     15.67 o 
  -8   2  18       54.75       45.67     17.79 o 
  -7   2  18       76.78       41.79     17.60 o 
  -6   2  18       49.52       36.51     17.61 o 
  -5   2  18      146.32      146.93     21.08 o 
  -4   2  18       16.39        2.79     17.45 o 
  -3   2  18        4.16      -10.22     20.58 o 
  -2   2  18       36.31       59.57     19.70 o 
  -1   2  18       11.36        3.89     17.72 o 
 -12   3  18        0.69      -16.31     16.31 o 
 -11   3  18        0.15       -8.17     16.43 o 
 -10   3  18      204.41      216.21     22.38 o 
  -9   3  18       97.15      110.06     19.40 o 
  -8   3  18      171.27      167.47     21.13 o 
  -7   3  18       69.79       73.58     19.11 o 
  -6   3  18     1376.78     1581.45     52.65 o 
  -5   3  18      209.89      252.78     23.92 o 
  -4   3  18      115.82      138.18     21.65 o 
  -3   3  18       52.30       40.99     18.50 o 
  -2   3  18      220.65      258.58     25.01 o 
  -1   3  18        6.22      -18.70     24.73 o 
 -11   4  18      107.70      145.47     29.73 o 
 -10   4  18      103.96       92.85     23.34 o 
  -9   4  18      120.02      130.21     20.31 o 
  -8   4  18      164.89      181.98     21.79 o 
  -7   4  18      216.82      212.62     22.45 o 
  -6   4  18       58.75       71.43     47.89 o 
  -5   4  18      103.37       91.69     20.31 o 
  -4   4  18      226.19      238.02     24.30 o 
  -3   4  18      137.40      169.51     25.83 o 
  -2   4  18        7.60      -15.51     17.66 o 
 -10   5  18        1.45       -6.17     22.08 o 
  -9   5  18       24.42       10.15     17.60 o 
  -8   5  18        0.14      -29.01     33.53 o 
  -7   5  18       13.86       -3.20     34.85 o 
  -6   5  18       20.99        2.06     17.65 o 
  -5   5  18        0.80      -11.62     18.82 o 
  -4   5  18        1.58      -17.60     17.60 o 
  -3   5  18        0.97       -7.99     18.68 o 
 -11   1  19       35.79       28.75     17.90 o 
 -10   1  19        0.62      -16.72     16.72 o 
  -9   1  19        7.14      -16.51     16.51 o 
  -8   1  19      158.26      177.66     22.09 o 
  -7   1  19       82.28       89.51     20.40 o 
  -6   1  19        4.81       -8.41     17.83 o 
  -5   1  19      120.01      145.38     22.58 o 
  -4   1  19       81.91       91.17     21.78 o 
  -3   1  19       37.66       61.01     34.06 o 
 -10   2  19       90.51       97.57     20.35 o 
  -9   2  19      107.31       99.70     37.89 o 
  -8   2  19       19.67       36.93     18.70 o 
  -7   2  19      262.73      297.51     30.75 o 
  -6   2  19      171.03      173.11     23.18 o 
  -5   2  19        0.62       17.02     18.95 o 
  -4   2  19        6.42       -8.28     18.11 o 
  -9   3  19        0.08      -16.90     17.14 o 
  -8   3  19        1.88      -16.51     17.45 o 
  -7   3  19      117.64      136.70     33.47 o 
  -6   3  19        1.08       25.24     19.01 o 
  -5   3  19      157.62      179.82     29.50 o 
                                                 
